# Supplementary material for: Short and Long-Term Outcomes in Kidney Transplant Recipients with Neutropenia or Leukopenia Following CMV Prophylaxis
Source: J Health Econ Outcomes Res. 2026 May 12;13(1):155–67. doi: 10.36469/001c.159410 (PMC13175152; doi:10.36469/001c.159410)
Supplement: Supplementary Excel File [file jheor_2026_13_1_159410_344392.xlsx]

## Sheet: Study Elements
Type	Label	Source Wording	Conceptual Definition	Operational Definition	Notes	Justifications	Limitations	Algorithms	Validations	References	Value Sets
eligibility	Inclusion 1: Kidney Transplant	Individuals with at least one procedure claim of KT during the patient identification period. Earliest date of KT during the study identification period will be assigned as an index date	Receipt of kidney transplant	≥ 1 Procedure Record from Kidney Transplant Procedures [silver] within the patient identification period	Patient Identification Period: 01 January 2012 - 31 March 2021 "Exclude patients with other solid organ transplants and KT codes prior to index KT event. When excluding due to prior events, search for both ICD codes and procedures related to KT." [PRS section 6.a.1]						Kidney Transplant Procedures [silver]
eligibility	Inclusion 2: Age ≥ 18 Years Old	Individuals aged ≥18 years at the time of KT	Adults	Age ≥ 18 years old on the index date	Index Date (obj 1, 2, 3 & 6): Date of the first Kidney Transplant procedure during the patient identification period "Keep Individuals with aged ≥18 years at the time of the first KT. Use the age variable from the data table that identifies the index event." [PRS section 6.a.3.]	Standard fields: documented age or age calculated from date of birth to diagnosis date	Age may be calculated by year of birth if full date of birth is not available
eligibility	Inclusion 3: 1 year Pre-Index Enrollment	Individuals with at least 1 year of continuous enrollment in medical and pharmacy benefits pre-index date	Enrollment Start Date	Enrollment Start Date=any value greater than or equal to 12 months prior to the index date AND with no gap	Index Date (obj 1, 2, 3 & 6): Date of the first Kidney Transplant procedure during the patient identification period "Enrollment" here indicates enrollment in both medical and pharmaceutical benefits for the specified duration "Keep individuals with ≥ 365 days of continuous enrollment in both medical and pharmacy benefits prior to their first KT date using the detailed enrollment table. Keep indi…		Some data sources may not capture gaps and may over-estimate this value
eligibility	Inclusion 4: 1 year Post-Index Enrollment	Individuals with at least 1 year of continuous enrollment in medical and pharmacy benefits post-index date or continuous enrollment in medical and pharmacy benefits up to date of death (if death occurs within first-year post-index date)	(Enrollment in healthcare coverage: end date OR Death)	(Enrollment End Date=any value greater than or equal to 12 months after the index date AND with no gap OR (Death Record:death within the 12 months (1 year) after the index date OR Encounter Disposition:death within the 12 months (1 year) after the index date AND any encounter type))	Index Date (obj 1, 2, 3, & 6): Date of the first Kidney Transplant procedure during the patient identification period "Enrollment" here indicates enrollment in both medical and pharmaceutical benefits for the specified duration "Keep individuals with ≥ 365 days of continuous enrollment (both pharmacy and medical) post index date using the detailed enrollment table or up to death event. The table …	Accounts for death at a hospital or facility as well as recorded death that may have occured outside of the health system (e.g., reported back to the health system, or via linkage to specialized mortality datasets).	Some data sources may not capture gaps and may over-estimate this value Death, including cause of death is typically well-captured if the patient dies while in a healthcare system facilty. Deaths occurring outside of the health system (in a non-linked facility or at home) are often recorded using linkages with national death registries (e.g. Social Security Death Index). Information may be delaye…
eligibility	Inclusion 5: No Prior Transplant	Individuals with no medical claims with procedure of KT or other solid-organ transplant (including lung, liver, pancreas, bowel) or multiple organ transplants prior to index date	NOT ( (Receipt of kidney transplant OR Receipt of solid organ transplant) )	NOT ( (≥ 1 Diagnosis Record from Kidney Transplant Diagnoses [silver] any time prior to the index date AND any encounter type AND any diagnosis position OR ≥ 1 Diagnosis Record from Solid Organ Transplant Diagnoses (except Kidney Transplant) [silver] any time prior to the index date AND any encounter type AND any diagnosis position) )	Index Date (obj 1, 2, 3, & 6): Date of the first Kidney Transplant procedure during the patient identification period "Exclude patients with other solid organ transplants (see Appendix A for codes) and KT codes prior to index KT event. When excluding due to prior events, search for both ICD codes and procedures related to KT." [PRS section 6.a.6.]						Kidney Transplant Diagnoses [silver] Solid Organ Transplant Diagnoses (except Kidney Transplant) [silver]
eligibility	Inclusion 6: Valganciclovir Prophylaxis Post-Transplant	Individuals who received valganciclovir prophylaxis post-transplant, i.e., filled at least one prescription of valganciclovir 450 mg per day or 900 mg per day within 30 days of first KT identified through national drug code (NDC code). See details below to the earliest fill dose estimation example: The prescription drug file contains information on the quantity dispensed, strength of medication, …	Valganciclovir therapy	≥ 1 Medication Record from Valganciclovir Therapy [silver] within the 30 days after the index date AND only for qualifying dose	Index Date (obj 1, 2, 3 & 6): Date of the first Kidney Transplant procedure during the patient identification period Qualifying Valganciclovir Dose: 450 mg per day or 900 mg per day "Individuals who received valganciclovir prophylaxis post-transplant, i.e. filled at least one prescription of valganciclovir 450 mg per day or 900 mg per day within 30 days of first KT identified through national dru…						Valganciclovir Therapy [silver]
eligibility	Inclusion 6.5: Completeness of Cost Data	Keep patients with >=98% completeness of cost data	Cost	Cost:any value any time after the index date AND any encounter type AND within qualifying completeness parameters	Completeness Parameter ≥ 98% Percent completeness is evaluated for each patient by counting the percentage of claims with non-zero values for TOTPAY or PAY in the 1-year follow-up period, including outpatient, inpatient, and pharmacy claims "Keep patients with >=98% completeness of cost data. Percent completeness is evaluated for each patient by counting the percentage of claims with non-zero val…
eligibility	inclusion 7: No death 1-yr post-index (Objective 6 only)	Patients that have a death event during the first year are excluded from the cohort for the purpose of cost calculation	NOT ( Death )	NOT ( (Death Record:death within the 12 months (1 year) after the index date OR Encounter Disposition:death within the 12 months (1 year) after the index date AND any encounter type) )	Index Date (obj 6): Date of the first Kidney Transplant procedure during the patient identification period	Accounts for death at a hospital or facility as well as recorded death that may have occured outside of the health system (e.g., reported back to the health system, or via linkage to specialized mortality datasets).	Death, including cause of death is typically well-captured if the patient dies while in a healthcare system facilty. Deaths occurring outside of the health system (in a non-linked facility or at home) are often recorded using linkages with national death registries (e.g. Social Security Death Index). Information may be delayed and may not include cause of death.
exposure	Exposure: Kidney Transplant	Kidney Transplant	Receipt of kidney transplant	≥ 1 Procedure Record from Kidney Transplant Procedures [silver] within the patient identification period	"Extract all patients without duplicates by ENROLID who had at least 1 claim for kidney transplant based on the attached medical condition (ICD-PCS and CPT4 and HCPCS) procedure codes (Appendix A) using the data tables and procedure fields listed in table 1 within the patient identification period (January 1, 2012 to March 31, 2021). The first date associated with the KT procedure within the pati…						Kidney Transplant Procedures [silver]
exposure	Exposure: Valganciclovir Prophylaxis	Valganciclovir Prophylaxis	Valganciclovir therapy	≥ 1 Medication Record from Valganciclovir Therapy [silver] within the 30 days after the index date	"Keep individuals with ≥ 365 days of continuous enrollment in both medical and pharmacy benefits prior to their first KT date using the detailed enrollment table. Keep individuals with pharmacy benefits RX=1 (drugcovg=1 for mdcd)." [PRS section 6.a.4.]						Valganciclovir Therapy [silver]
endpoint	Characteristics: Demographics: Age	Age	Age	(Age = any value years old on the index date OR Date of Birth:any value any time prior to the index date)	"Age: Obtain age at index from the age variable corresponding to the index event Age Categorical: Create age (years) categories, [18-44 = 1, 45-64 = 2, 65-74 = 3, 75+ = 4]" [PRS section 8. Baseline Demographics 1 & 2]
endpoint	Characteristics: Demographics: Sex	Sex	Sex	Sex:any value any time prior to the index date	"Gender: From ENROLLMENT_DETAIL, get SEX "1=Male, 2=Female" [PRS section 8. Baseline Demographics 3]
endpoint	Characteristics: Demographics: Geographic Region	Geographic Region	Patient's home location (optn region)	OPTN Region:region 01 - region 11 any time prior to the index date AND most proximal documented value to the index date	"Geographic Region: From ENROLLMENT_DETAIL, get REGION on index date (or closest encounter date after or before if missing from Index encounter): Northeast = 1, North Central = 2, South = 3, West = 4, Other and “unknown” = 5" [PRS section 8. Baseline Demographics 4]		Some limitations as patient may move. Moving may also result in loss to follow up.
endpoint	Characteristics: Demographics: Primary Payer Type	Primary payer type	Payer type	Payer Type:any value any time prior to the index date AND most proximal documented value to the index date AND multiple values	"Primary Payer Type: Medicare or Commercial, based on DATATYP variable value from ENROLLMENT_DETAIL. If DATATYP is 1 or 2, then the payer is “commercial”, if DATATYP is 3 or 4, then the primary payer is “medicare”." [PRS section 8. Baseline Demographics 5]
endpoint	Characteristics: Demographics: Insurance Plan Type	Insurance plan type	Insurance type	Insurance type:any value any time prior to the index date AND most proximal documented value to the index date AND multiple values	"Insurance Plan Type: From ENROLLMENT_DETAIL, get DATATYP on index date: Commercial health insurance = 1 or 2, Private Medicare Supplememtal Coverage = 3 or 4.Insurance plan type: From ENROLLMENT_DETAIL, get PLANTYP on index date: Basic/major medical = 1, Comprehensive = 2, EPO = 3, HMO = 4, POS = 5, PPO = 6, POS with capitation = 7, CDHP = 8, HDHP = 9 [please specify additional groupings or cons…
endpoint	Characteristics: Clinical: Thymoglobulin/ATG	Induction immunosuppressive therapy Thymoglobulin/ATG	Treatment with thymoglobulin/ATG therapy	≥ 1 Medication Record from Thymoglobulin/ATG Therapies (Merck) within the 12 months (1 year) prior to the index date OR on the index date OR within the 30 days after the index date	"Induction and Maintenance therapies (See Appendix table shells and code lists). Identify claims with listed medication types from inpatient, outpatient, facility_header, and outpatient pharmacy tables. Time period includes baseline period, index hospitalization event, and claims within 30 days of the index hospitalization event (kidney transplant). These are not mutually exclusive of each other …						Thymoglobulin/ATG Therapies (Merck)
endpoint	Characteristics: Clinical: Basiliximab	Induction immunosuppressive therapy Basiliximab	Basiliximab therapy	≥ 1 Medication Record from Basiliximab Therapies (Merck) within the 12 months (1 year) prior to the index date OR on the index date OR within the 30 days after the index date	"Induction and Maintenance therapies (See Appendix table shells and code lists). Identify claims with listed medication types from inpatient, outpatient, facility_header, and outpatient pharmacy tables. Time period includes baseline period, index hospitalization event, and claims within 30 days of the index hospitalization event (kidney transplant). These are not mutually exclusive of each other …						Basiliximab Therapies (Merck)
endpoint	Characteristics: Clinical: Alemtuzumab	Induction immunosuppressive therapy Alemtuzumab	Treatment with alemtuzumab therapy	≥ 1 Medication Record from Alemtuzumab Therapies (Merck) within the 12 months (1 year) prior to the index date OR on the index date OR within the 30 days after the index date	"Induction and Maintenance therapies (See Appendix table shells and code lists). Identify claims with listed medication types from inpatient, outpatient, facility_header, and outpatient pharmacy tables. Time period includes baseline period, index hospitalization event, and claims within 30 days of the index hospitalization event (kidney transplant). These are not mutually exclusive of each other …						Alemtuzumab Therapies (Merck)
endpoint	Characteristics: Clinical: Sirolimus	Induction immunosuppressive therapy Sirolimus	Treatment with sirolimus therapy	≥ 1 Medication Record from Sirolimus Therapies (Merck) within the 12 months (1 year) prior to the index date OR on the index date OR within the 30 days after the index date	"Induction and Maintenance therapies (See Appendix table shells and code lists). Identify claims with listed medication types from inpatient, outpatient, facility_header, and outpatient pharmacy tables. Time period includes baseline period, index hospitalization event, and claims within 30 days of the index hospitalization event (kidney transplant). These are not mutually exclusive of each other …						Sirolimus Therapies (Merck)
endpoint	Characteristics: Clinical: Rituximab	Induction immunosuppressive therapy Rituximab	Treatment with rituximab therapy	≥ 1 Medication Record from Rituximab Therapies (Merck) within the 12 months (1 year) prior to the index date OR on the index date OR within the 30 days after the index date	"Induction and Maintenance therapies (See Appendix table shells and code lists). Identify claims with listed medication types from inpatient, outpatient, facility_header, and outpatient pharmacy tables. Time period includes baseline period, index hospitalization event, and claims within 30 days of the index hospitalization event (kidney transplant). These are not mutually exclusive of each other …						Rituximab Therapies (Merck)
endpoint	Characteristics: Clinical: Orthoclone-muromonab-CD3 (OKT3)	Induction immunosuppressive therapy Orthoclone-muromonab-CD3 (OKT3)	Orthoclone-muromonab-CD3 (OKT3) therapy	≥ 1 Medication Record from Orthoclone-muromonab-CD3 (OKT3) Therapies (Merck) within the 12 months (1 year) prior to the index date OR on the index date OR within the 30 days after the index date	"Induction and Maintenance therapies (See Appendix table shells and code lists). Identify claims with listed medication types from inpatient, outpatient, facility_header, and outpatient pharmacy tables. Time period includes baseline period, index hospitalization event, and claims within 30 days of the index hospitalization event (kidney transplant). These are not mutually exclusive of each other …						Orthoclone-muromonab-CD3 (OKT3) Therapies (Merck)
endpoint	Characteristics: Clinical: Everolimus	Induction immunosuppressive therapy Everolimus	Treatment with everolimus therapy	≥ 1 Medication Record from Everolimus Therapies (Merck) within the 12 months (1 year) prior to the index date OR on the index date OR within the 30 days after the index date	"Induction and Maintenance therapies (See Appendix table shells and code lists). Identify claims with listed medication types from inpatient, outpatient, facility_header, and outpatient pharmacy tables. Time period includes baseline period, index hospitalization event, and claims within 30 days of the index hospitalization event (kidney transplant). These are not mutually exclusive of each other …						Everolimus Therapies (Merck)
endpoint	Characteristics: Clinical: Steroids	Initial maintenance immunosuppressive therapy Steroids (prednisone and methylprednisolone)	Treatment with steroids (prednisone and methylprednisolone) therapy	≥ 1 Medication Record from Steroids Therapies (Merck) within the 12 months (1 year) prior to the index date OR on the index date OR within the 30 days after the index date	"Induction and Maintenance therapies (See Appendix table shells and code lists). Identify claims with listed medication types from inpatient, outpatient, facility_header, and outpatient pharmacy tables. Time period includes baseline period, index hospitalization event, and claims within 30 days of the index hospitalization event (kidney transplant). These are not mutually exclusive of each other …						Steroids Therapies (Merck)
endpoint	Characteristics: Clinical: T-cell activation inhibitors	Initial maintenance immunosuppressive therapy T-cell activation inhibitors (cyclosporine, tacrolimus, deoxyspergualin, sirolimus, and everolimus)	Treatment with t-cell activation inhibitors (cyclosporine, tacrolimus, deoxyspergualin, sirolimus, and everolimus) therapy	≥ 1 Medication Record from T-cell Activation Inhibitors Therapies (Merck) within the 12 months (1 year) prior to the index date OR on the index date OR within the 30 days after the index date	"Induction and Maintenance therapies (See Appendix table shells and code lists). Identify claims with listed medication types from inpatient, outpatient, facility_header, and outpatient pharmacy tables. Time period includes baseline period, index hospitalization event, and claims within 30 days of the index hospitalization event (kidney transplant). These are not mutually exclusive of each other …						T-cell Activation Inhibitors Therapies (Merck)
endpoint	Characteristics: Clinical: Antimetabolites	Initial maintenance immunosuppressive therapy Antimetabolites (azathioprine, mycophenolate mofetil, cyclophosphamide, and methotrexate)	Treatment with antimetabolites therapy	≥ 1 Medication Record from Antimetabolites Therapies (Merck) within the 12 months (1 year) prior to the index date OR on the index date OR within the 30 days after the index date	"Induction and Maintenance therapies (See Appendix table shells and code lists). Identify claims with listed medication types from inpatient, outpatient, facility_header, and outpatient pharmacy tables. Time period includes baseline period, index hospitalization event, and claims within 30 days of the index hospitalization event (kidney transplant). These are not mutually exclusive of each other …						Antimetabolites Therapies (Merck)
endpoint	Characteristics: Clinical: Anti-lymphocyte receptor antibodies (ALA)	Initial maintenance immunosuppressive therapy Anti-lymphocyte receptor antibodies (ALA)	Treatment with anti-lymphocyte receptor antibodies (ALA) therapy	≥ 1 Medication Record from Anti-lymphocyte receptor antibodies (ALA) Therapies (Merck) within the 12 months (1 year) prior to the index date OR on the index date OR within the 30 days after the index date	"Induction and Maintenance therapies (See Appendix table shells and code lists). Identify claims with listed medication types from inpatient, outpatient, facility_header, and outpatient pharmacy tables. Time period includes baseline period, index hospitalization event, and claims within 30 days of the index hospitalization event (kidney transplant). These are not mutually exclusive of each other …						Anti-lymphocyte receptor antibodies (ALA) Therapies (Merck)
endpoint	Characteristics: Clinical: Statins	[PRS] Baseline Clinical and Transplant Characteristics: Statins	Treatment with HMG-CoA reductase inhibitor (aka statin) therapy	≥ 1 Medication Record from HMG-CoA Reductase Inhibitor (aka Statin) Therapies [silver] within the 12 months (1 year) prior to the index date OR on the index date OR within the 30 days after the index date	"Statins: use only baseline time-period for identifying statin use " [PRS section 8. Baseline Clinical 5]						HMG-CoA Reductase Inhibitor (aka Statin) Therapies [silver]
endpoint	Characteristics: Clinical: Charlson Comorbidity Index (CCI)	Charlson Comorbidity Index (CCI) & it listed comorbid conditions	Charlson comorbidity index (CCI)	≥ 1 Diagnosis Record from Charlson Comorbidity Index (CCI) within the 12 months (1 year) prior to the index date AND any encounter type AND any diagnosis position	"Charlson Comorbidity Index (CCI): Calculate CCI based on claims within the baseline period prior (indec-365 to index-1). Exclude Renal disease from the CCI calculation. [see Appendix C for ICD/CPT codes]" [PRS section 8. Baseline Clinical 2]	Calculated according to the Charlson Comorbidity Index (CCI) instructions. Standard codes and scoring system [Quan 2005] with adaptation to ICD-10-CM codes [Beyrer 2021] and adaptation to SNOMED codes [Fortin 2022], and weighting/calculation [Quan 2005]. Refer to references for weighting and scoring calculation instructions. In clinical research, CCI is a well-established measure and methodology.…		Calculate Charlson Comorbidity Index (CCI) score		Fortin 2022 Beyrer 2021 Quan 2005 Quan 2011 Charlson 2022 Charlson 1987 Deyo 1992 Glasheen 2019 Clausen 2022 Sundararajan 2004 Halfon 2002	Charlson Comorbidity Index (CCI)
endpoint	Characteristics: Clinical: Charlson Comorbidity Index (CCI), except Renal Disease	Charlson Comorbidity Index (CCI) & it listed comorbid conditions, except renal disease	Charlson comorbidity index (CCI) except renal disease	≥ 1 Diagnosis Record from Charlson Comorbidity Index (CCI) except Renal Disease within the 12 months (1 year) prior to the index date AND any encounter type AND any diagnosis position	"Charlson Comorbidity Index (CCI): Calculate CCI based on claims within the baseline period prior (indec-365 to index-1). Exclude Renal disease from the CCI calculation. [see Appendix C for ICD/CPT codes]" [PRS section 8. Baseline Clinical 2]	Calculated according to the Charlson Comorbidity Index (CCI) instructions. Standard codes [Quan 2005] with adaptation to ICD-10-CM codes [Beyrer 2021] and adaptation to SNOMED codes [Fortin 2022], and weighting/calculation [Quan 2005]. In clinical research, CCI is a well-established measure and methodology. Some healthcare systems may have existing algorithms and processes that they use to estima…		Calculate Charlson Comorbidity Index (CCI) score		Fortin 2022 Beyrer 2021 Quan 2005 Quan 2011 Charlson 2022 Charlson 1987 Deyo 1992 Glasheen 2019 Clausen 2022 Sundararajan 2004 Halfon 2002	Charlson Comorbidity Index (CCI) except Renal Disease
endpoint	Outcome: Neutropenia (1-yr post-index)	Neutropenia	Diagnosis of neutropenia	≥ 1 Diagnosis Record from Neutropenia Diagnoses within the 12 months (1 year) after the index date AND any encounter type AND any diagnosis position	Neutropenia: Presence of an ICD code in outpatient, inpatient, or facility header claims tables. "Presence of an ICD code in outpatient, inpatient, or facility header claims tables. For K-M analysis, use death as censoring event and only consider time to first neutropenia or leukopenia event." [PRS section 9. Neutropenia/Leukopenia]						Neutropenia Diagnoses
endpoint	Outcome: Neutropenia (2-5-yr post-index)	Neutropenia	Diagnosis of neutropenia	≥ 1 Diagnosis Record from Neutropenia Diagnoses greater than 12 months after the index date AND within the 60 months (5 years) after the index date AND each year individually AND any encounter type AND any diagnosis position	Neutropenia: Presence of an ICD code in outpatient, inpatient, or facility header claims tables. "Presence of an ICD code in outpatient, inpatient, or facility header claims tables. For K-M analysis, use death as censoring event and only consider time to first neutropenia or leukopenia event." [PRS section 9. Neutropenia/Leukopenia] "Patient-year are stratified based on if they have neutropenia o…						Neutropenia Diagnoses
endpoint	Outcome: Leukopenia (1-yr post-index)	Leukopenia	Diagnosis of leukopenia	≥ 1 Diagnosis Record from Leukopenia Diagnoses within the 12 months (1 year) after the index date AND any encounter type AND any diagnosis position	Leukopenia: Presence of an ICD code in outpatient, inpatient, or facility header claims tables. "Presence of an ICD code in outpatient, inpatient, or facility header claims tables. For K-M analysis, use death as censoring event and only consider time to first neutropenia or leukopenia event." [PRS section 9. Neutropenia/Leukopenia]						Leukopenia Diagnoses
endpoint	Outcome: Leukopenia (2-5-yr post-index)	Leukopenia	Diagnosis of leukopenia	≥ 1 Diagnosis Record from Leukopenia Diagnoses greater than 12 months after the index date AND within the 60 months (5 years) after the index date AND each year individually AND any encounter type AND any diagnosis position	Leukopenia: Presence of an ICD code in outpatient, inpatient, or facility header claims tables. "Presence of an ICD code in outpatient, inpatient, or facility header claims tables. For K-M analysis, use death as censoring event and only consider time to first neutropenia or leukopenia event." [PRS section 9. Neutropenia/Leukopenia] Patient-year are stratified based on if they have neutropenia or …						Leukopenia Diagnoses
endpoint	Outcome: Opportunistic Infections (OIs)	Opportunistic Infections (OIs)	Diagnosis of opportunistic infection	≥ 1 Diagnosis Record from Opportunistic Infection Diagnoses any time after the index date AND any encounter type AND any diagnosis position	The Opportunistic Infection Diagnoses grouping value set includes: Bacterial Infection Diagnoses, Fungal Infection Diagnoses, and Viral Infection Diagnoses (including CMV infection). Opportunistic Infections (OIs) considered as the presence of bacterial, fungal (including oral candidiasis), CMV infection & non-CMV viral infections (BK polyomavirus, herpes simplex virus infection, varicella zoster…						Opportunistic Infection Diagnoses
endpoint	Outcome: Acute Rejection (AR) (ICD-10 era)	Acute Rejection (AR)	Kidney transplant rejection	≥ 1 Diagnosis Record from Kidney Transplant Rejection Diagnoses any time after the index date AND any encounter type AND any diagnosis position AND if ICD-10 code	Acute Rejection: In the ICD-10 era, a T86.11 on it’s own is considered acute rejection. The first event is the date of acute rejection event. [PRS section 9. Acute Rejection]						Kidney Transplant Rejection Diagnoses
endpoint	Outcome: Acute Rejection (AR) (ICD-9 era)	Acute Rejection (AR)	(Kidney transplant complication AND Renal biopsy)	(≥ 1 Diagnosis Record from Kidney Transplant Complication Diagnoses [silver] any time after the index date AND any encounter type AND any diagnosis position AND if ICD-9 code AND ≥ 1 Procedure Record from Renal Biopsy Procedures any time after the index date AND within the 7 days prior to the event OR within the 7 days after the event)	Acute Rejection: ICD-9 code 996.81 AND evidence of biopsy procedure code within +/- 7 days (see code list). The first event (either procedure or diagnosis code) is the date of acute rejection event. [PRS section 9. Acute Rejection]						Renal Biopsy Procedures Kidney Transplant Complication Diagnoses [silver]
endpoint	Outcome: Graft Failure (ICD-10 era)	Graft Failure	(Kidney transplant failure OR Receipt of kidney transplant OR Treatment with dialysis therapy)	(≥ 1 Diagnosis Record from Kidney Transplant Failure Diagnoses any time after the index date AND any encounter type AND any diagnosis position AND if ICD-10 code OR ≥ 1 Procedure Record from Kidney Transplant Procedures [silver] greater than 35 days after the index date AND if ICD-10 code OR ≥ 1 Procedure Record from Dialysis Procedures (Merck) greater than 35 days after the index date)	Graft Failure: Graft failure will be defined as having at least one of the following ... : ICD-10 era (event on or after Oct 1st 2015) 1. Graft failure ICD-10 code of T86.12 OR 2. Kidney (re)transplant procedure after 35 days: codes 0TY00Z0, 0TY00Z1, 0TY00Z2, 0TY10Z0, 0TY10Z1, 0TY10Z2 or the HCPCS/CPT codes 1008098, 1008109, 50340, 50360, 50365, 50380 OR 3. Return to dialysis after 35 days (defin…						Dialysis Procedures (Merck) Kidney Transplant Procedures [silver] Kidney Transplant Failure Diagnoses
endpoint	Outcome: Graft Failure (ICD-9 era)	Graft Failure	(Receipt of kidney transplant OR Nephrectomy of rejected kidney OR Treatment with dialysis therapy)	(≥ 1 Procedure Record from Kidney Transplant Procedures [silver] greater than 35 days after the index date AND if ICD-9 code OR ≥ 1 Procedure Record from Nephrectomy of Rejected Kidney Procedures any time after the index date AND if ICD-9 code OR ≥ 1 Procedure Record from Dialysis Procedures (Merck) greater than 35 days after the index date)	Graft Failure: Graft failure will be defined as having at least one of the following ... : ICD-9 era (event prior to Oct 1st 2015) 1. Kidney (re)transplant after 35 days: ICD-9 procedure code 55.69 OR 2. Rejected kidney nephrectomy ICD-9 procedure code 55.53 3. Return to dialysis after 35 days (defined as 1 or more dialysis event) [PRS section 9. Graft Failure]						Dialysis Procedures (Merck) Kidney Transplant Procedures [silver] Nephrectomy of Rejected Kidney Procedures
endpoint	Outcome: New Onset of Diabetes Mellitus After Transplantation (NODAT)	New Onset of Diabetes Mellitus After Transplantation (NODAT)	(NOT ( Diagnosis of diabetes mellitus, any type ) AND Diagnosis of diabetes mellitus, any type)	(NOT ( ≥ 1 Diagnosis Record from Diabetes Mellitus, Any Type, (Merck) Diagnoses within the 12 months (1 year) prior to the index date AND any encounter type AND any diagnosis position ) AND (≥ 1 Diagnosis Record from Diabetes Mellitus, Any Type, (Merck) Diagnoses hospitalization/inpatient encounter type AND any time after the index date AND any diagnosis position OR ≥ 2 Diagnosis Record from Diab…	New Onset Diabetes (NODAT) NODAT is defined as 1) absence of diabetes code in baseline period AND 2) presence of diabetes code in follow-up period. NODAT will be defined by at least one inpatient claim with a diagnosis code for diabetes mellitus, or at least two outpatient claims with a diagnosis code for diabetes mellitus that are at least 30 days apart but within 365 days of each other. The ear…	Single diagnosis record definition to identify all suspected cases. Aligned with typical definition for comorbidity conditions of at least 1 inpatient diagnosis record or 2 diagnosis records from any medical encounter, to increase confidence in true cases and avoid false cases (e.g., rule-out visit).	This broad definition may have the potential for false positives				Diabetes Mellitus, Any Type, (Merck) Diagnoses
endpoint	Outcome: CMV infection	CMV infection	(Diagnosis of cytomegaloviral disease/infection AND NOT ( Valganciclovir therapy ))	(≥ 1 Diagnosis Record from Cytomegaloviral (CMV) Disease Unspecified Diagnoses any time after the index date AND any encounter type AND any diagnosis position AND NOT ( ≥ 1 Medication Record from Valganciclovir Therapy [silver] any time after the index date AND at least doubling of the daily dose AND within 30 days after diagnosis ))	Daily dose of valganciclovir is defined as (Quantity Dispensed * Strength) / Days of supply. Check for increase in dose for every CMV code & VGCV prescription fill within the follow-up period. Increase in dose is defined as an increase in daily dose in a prescription fill, compared to the previous prescription fill if the previous prescription fill run-out date was less than 15 days (14 or fewer)…						Valganciclovir Therapy [silver] Cytomegaloviral (CMV) Disease Unspecified Diagnoses
endpoint	Outcome: Clinically Significant CMV infection	Clinically Significant CMV infection	Diagnosis of cytomegaloviral disease/infection AND Valganciclovir therapy	(≥ 1 Diagnosis Record from Cytomegaloviral (CMV) Disease Unspecified Diagnoses any time after the index date AND if ICD-10 code AND any encounter type AND any diagnosis position AND ≥ 1 Medication Record from Valganciclovir Therapy [silver] any time after the index date AND at least doubling of the daily dose AND within 30 days after diagnosis)	Daily dose of valganciclovir is defined as (Quantity Dispensed * Strength) / Days of supply. Check for increase in dose for every CMV code & VGCV prescription fill within the follow-up period. Increase in dose is defined as an increase in daily dose in a prescription fill, compared to the previous prescription fill if the previous prescription fill run-out date was less than 15 days (14 or fewer)…						Valganciclovir Therapy [silver] Cytomegaloviral (CMV) Disease Unspecified Diagnoses
endpoint	Outcome: CMV Disease	CMV Disease	((Diagnosis of cytomegaloviral disease/infection AND Valganciclovir therapy) OR (Diagnosis of cytomegaloviral disease/infection AND Valganciclovir therapy AND Diagnosis of cytomegaloviral disease/infection AND Valganciclovir therapy))	((≥ 1 Diagnosis Record from Cytomegaloviral (CMV) Disease Diagnoses any time after the index date AND any encounter type AND any diagnosis position AND ≥ 1 Medication Record from Valganciclovir Therapy [silver] any time after the index date AND at least doubling of the daily dose AND within 30 days after diagnosis) OR ((≥ 1 Diagnosis Record from Cytomegaloviral (CMV) Disease Unspecified Diagnoses…	"initial dose" here refers to the dose value used to identify csCMVi Operational definition corresponds to two parts of the PRS source wording: "CMV disease can be identified using ICD 10 codes [See Appendix_1 in code list], in two different ways: (1) ICD10 codes and at least a doubling in VGCV dose within 30 days {≥ 1 Diagnosis Record from Cytomegaloviral (CMV) Disease Diagnoses ... AND ≥ 1 Medi…						Valganciclovir Therapy [silver] Cytomegaloviral (CMV) Disease Unspecified Diagnoses Cytomegaloviral (CMV) Disease Diagnoses
endpoint	Outcome: All-Cause Mortality	All-Cause Mortality	(Death AND NOT ( (Any medical encounter OR Any claim) ))	((Death Record:death any time after the index date OR Encounter Disposition:death any time after the index date AND any encounter type) AND NOT ( (Encounter Record ≥ 1 any encounter type AND greater than 7 days after the event OR Claim record ≥ 1 any encounter type AND greater than 7 days after the event) ))	Identifying Death Events for mortality calculation can be done prior to 2016 (up to Dec 31 2015), after which Marketscan has marked all death events as missing. Death is indicated with a death discharge status. [PRS section 8. Clinical Outcomes]	Accounts for death at a hospital or facility as well as recorded death that may have occured outside of the health system (e.g., reported back to the health system, or via linkage to specialized mortality datasets).	Death, including cause of death is typically well-captured if the patient dies while in a healthcare system facilty. Deaths occurring outside of the health system (in a non-linked facility or at home) are often recorded using linkages with national death registries (e.g. Social Security Death Index). Information may be delayed and may not include cause of death.
endpoint	Outcome: All-cause Dialysis outpatient cost	Dialysis Outpatient visit (non ED)	Cost	Cost:any value any time on or after the index date AND outpatient encounter type AND for the qualifying outcome	Total cost (summation) from Dialysis outpatient visit defined in the "Dialysis outpatient visit" If the total cost for an encounter is negative, record it as missing (NA) so that it is excluded from the average cost calculation.
endpoint	Outcome: All-cause ED cost	Emergency department visits	Cost	Cost:any value any time on or after the index date AND emergency department encounter type	Total cost (summation) from all emergency department visits defined in the "All-cause ED visit" If the total cost for an encounter is negative, record it as missing (NA) so that it is excluded from the average cost calculation.
endpoint	Outcome: All-cause ED visit	Emergency department visits	Emergency care visit encounter	Encounter Record ≥ 1 emergency department encounter type AND any time on or after the index date	Any emergency department visit after index date for each individual year For Merative Marketscan data, use the OUTPATIENT_CLAIMS and INPATIENT_CLAIMS tables to identify all records with SVCCAT that ends with 20 (XXX20).
endpoint	Outcome: All-cause hospitalization cost	Inpatient Hospitalizations	Cost	Cost:any value any time on or after the index date AND hospitalization/inpatient encounter type AND during hospitalization	Total cost (summation) from all inpatient admissions defined from the "All-cause hospitalization visit" (including negative costs, as these can be voids/credits) Use TOTPAY variable from INPATIENT_ADMISSION to capture hospitalization cost. The Inpatient admissions table has aggregated costs for all facility and inpatient charges related to an inpatient stay
endpoint	Outcome: All-cause hospitalization visit	Inpatient Hospitalizations	Hospitalization	Encounter Record ≥ 1 hospitalization/inpatient encounter type AND any time on or after the index date	All inpatient admissions that had an admission date on index date or post index date. HCUR was captured for individual year after index dates		May not capture medical care delivered outside of the health system.
endpoint	Outcome: All-cause outpatient cost	Other outpatient Hospitalizations	Cost	Cost:any value any time on or after the index date AND outpatient encounter type	Total cost (summation) from all inpatient admissions defined from the "All-cause hospitalization visit" If the total cost for an encounter is negative, record it as missing (NA) so that it is excluded from the average cost calculation.
endpoint	Outcome: All-cause outpatient visit	Other outpatient Hospitalizations	Outpatient visit encounter	Encounter Record ≥ 1 outpatient encounter type AND any time on or after the index date	All inpatient admissions that had an admission date on index date or post index date. Not includsing ED visits and dialysis.
endpoint	Outcome: Dialysis outpatient visit	Dialysis Outpatient visit (non ED)	Treatment with dialysis therapy	≥ 1 Procedure Record from Dialysis Procedures (Merck) any time on or after the index date AND outpatient encounter type	Any claims with dialysis CPT codes 90935-90999 or claims with SVCCAT that ends in 31 (XXX31) (Merative Marketscan dataset specifit)						Dialysis Procedures (Merck)
endpoint	Outcome: Outcome-related ED cost	Emergency department visits	Cost	Cost:any value any time on or after the index date AND emergency department encounter type AND for the qualifying outcome	Total cost (summation) from emergency department visits defined from the "Outcome-related ED visit" If the total cost for an encounter is negative, record it as missing (NA) so that it is excluded from the average cost calculation.
endpoint	Outcome: Outcome-related ED visit	Emergency department visits	Emergency care visit encounter	Encounter Record ≥ 1 emergency department encounter type AND any time on or after the index date AND for the qualifying outcome	Any emergency department visit that satisfied the outcome definitions after index date for each individual year For Merative Marketscan data, use the OUTPATIENT_CLAIMS and INPATIENT_CLAIMS tables to identify all records with SVCCAT that ends with 20 (XXX20).
endpoint	Outcome: Outcome-related hospitalization cost	Inpatient Hospitalizations	Cost	Cost:any value any time on or after the index date AND hospitalization/inpatient encounter type AND during hospitalization AND for the qualifying outcome	Total cost (summation) from inpatient admissions defined in the "Outcome-related hospitalization visit" (including negative costs, as these can be voids/credits) Use TOTPAY variable from INPATIENT_ADMISSION to capture hospitalization cost. The Inpatient admissions table has aggregated costs for all facility and inpatient charges related to an inpatient stay Outcomes includes: CMI, CMI infection, …
endpoint	Outcome: Outcome-related hospitalization visit	Inpatient Hospitalizations	Hospitalization	Encounter Record ≥ 1 hospitalization/inpatient encounter type AND any time on or after the index date AND for the qualifying outcome	Inpatient admissions that satisfied the outcome definitions and had an admission date on index date or post index date. Outcomes includes: CMI, CMI infection, clinically CMV infection, CMV disease, Opportunistic infection, Other Toxicity.		May not capture medical care delivered outside of the health system.
endpoint	Outcome: Outcome-related outpatient cost	Other outpatient Hospitalizations	Cost	Cost:any value any time on or after the index date AND outpatient encounter type AND for the qualifying outcome	Total cost (summation) from inpatient admissions defined in the "Outcome-related hospitalization visit" If the total cost for an encounter is negative, record it as missing (NA) so that it is excluded from the average cost calculation.
endpoint	Outcome: Outcome-related outpatient visit	Other outpatient Hospitalizations	Outpatient visit encounter	Encounter Record ≥ 1 outpatient encounter type AND any time on or after the index date AND for the qualifying outcome	Inpatient admissions that satisfied the outcome definitions and had an admission date on index date or post index date. Not includsing ED visits and dialysis.

## Sheet: Value Set Info
Value Set Label	Type	Count
AIDS/HIV (CCI) Diagnoses	grouping	4 subsets
AIDS/HIV (CCI) Diagnoses (ICD-9-CM)	intensional	1 concept
AIDS/HIV (CCI) Diagnoses (ICD-10-CM)	intensional	11 concepts
AIDS/HIV (CCI) Diagnoses (ICD-10-WHO)	intensional	25 concepts
AIDS/HIV (CCI) Diagnoses (SNOMED CT US)	extensional	11 members
Alemtuzumab Therapies (Merck)	grouping	3 subsets
Alemtuzumab Therapies (Merck) (NDC)	extensional	5 members
Alemtuzumab Therapies (Name)	extensional	1 member
Alemtuzumab Therapy Procedures (HCPCS)	extensional	5 members
Antimetabolites Therapies (Merck)	grouping	3 subsets
Antimetabolites Therapies (Merck) (NDC)	extensional	714 members
Antimetabolites Therapies (Name)	extensional	7 members
Antimetabolites Therapy Procedures (HCPCS)	extensional	23 members
Anti-lymphocyte receptor antibodies (ALA) Therapies (Merck)	grouping	3 subsets
Anti-lymphocyte receptor antibodies (ALA) Therapies (Merck) (NDC)	extensional	19 members
Anti-lymphocyte receptor antibodies (ALA) Therapies (Name)	extensional	3 members
Anti-lymphocyte receptor antibodies (ALA) Therapy Procedures (Merck) (HCPCS)	extensional	9 members
Any Malignancy, except malignant neoplasm of skin (CCI) Diagnoses	grouping	7 subsets
Any Malignancy, except malignant neoplasm of skin (CCI) Diagnoses (Aurum MedCodeID)	extensional	5039 members
Any Malignancy, except malignant neoplasm of skin (CCI) Diagnoses (ICD-9-CM)	intensional	738 concepts
Any Malignancy, except malignant neoplasm of skin (CCI) Diagnoses (ICD-10-CM)	intensional	1318 concepts
Any Malignancy, except malignant neoplasm of skin (CCI) Diagnoses (ICD-10-WHO)	intensional	479 concepts
Any Malignancy, except malignant neoplasm of skin (CCI) Diagnoses (READ2)	extensional	2093 members
Any Malignancy, except malignant neoplasm of skin (CCI) Diagnoses (SNOMED CT UK)	extensional	1573 members
Any Malignancy, except malignant neoplasm of skin (CCI) Diagnoses (SNOMED CT US)	extensional	717 members
Basiliximab Therapies (Merck)	grouping	3 subsets
Basiliximab Therapies (Merck) (NDC)	extensional	2 members
Basiliximab Therapies (Name)	extensional	1 member
Basiliximab Therapy Procedures (HCPCS)	extensional	2 members
Cerebrovascular Disease (CCI) Diagnoses	grouping	7 subsets
Cerebrovascular Disease (CCI) Diagnoses (Aurum MedCodeID)	extensional	285 members
Cerebrovascular Disease (CCI) Diagnoses (ICD-9-CM)	intensional	70 concepts
Cerebrovascular Disease (CCI) Diagnoses (ICD-10-CM)	intensional	589 concepts
Cerebrovascular Disease (CCI) Diagnoses (ICD-10-WHO)	intensional	93 concepts
Cerebrovascular Disease (CCI) Diagnoses (READ2)	extensional	198 members
Cerebrovascular Disease (CCI) Diagnoses (SNOMED CT UK)	extensional	154 members
Cerebrovascular Disease (CCI) Diagnoses (SNOMED CT US)	extensional	157 members
Charlson Comorbidity Index (CCI)	grouping	18 subsets
Charlson Comorbidity Index (CCI) except Renal Disease	grouping	17 subsets
Chronic Pulmonary Disease (CCI) Diagnoses	grouping	7 subsets
Chronic Pulmonary Disease (CCI) Diagnoses (Aurum MedCodeID)	extensional	208 members
Chronic Pulmonary Disease (CCI) Diagnoses (ICD-9-CM)	intensional	48 concepts
Chronic Pulmonary Disease (CCI) Diagnoses (ICD-10-CM)	intensional	90 concepts
Chronic Pulmonary Disease (CCI) Diagnoses (ICD-10-WHO)	intensional	60 concepts
Chronic Pulmonary Disease (CCI) Diagnoses (READ2)	extensional	126 members
Chronic Pulmonary Disease (CCI) Diagnoses (SNOMED CT UK)	extensional	91 members
Chronic Pulmonary Disease (CCI) Diagnoses (SNOMED CT US)	extensional	92 members
Congestive Heart Failure Diagnoses	grouping	7 subsets
Congestive Heart Failure Diagnoses (Aurum MedCodeID)	extensional	69 members
Congestive Heart Failure Diagnoses (ICD-9-CM)	intensional	30 concepts
Congestive Heart Failure Diagnoses (ICD-10-CM)	intensional	42 concepts
Congestive Heart Failure Diagnoses (ICD-10-WHO)	intensional	21 concepts
Congestive Heart Failure Diagnoses (READ2)	extensional	36 members
Congestive Heart Failure Diagnoses (SNOMED CT UK)	extensional	41 members
Congestive Heart Failure Diagnoses (SNOMED CT US)	extensional	41 members
Cytomegaloviral (CMV) Disease Diagnoses	grouping	2 subsets
Cytomegaloviral (CMV) Disease Diagnoses (ICD-10-CM)	intensional	9 concepts
Cytomegaloviral (CMV) Disease Diagnoses (ICD-10-WHO)	intensional	8 concepts
Cytomegaloviral (CMV) Disease Unspecified Diagnoses	grouping	2 subsets
Cytomegaloviral (CMV) Disease Unspecified Diagnoses (ICD-10-CM)	intensional	1 concept
Cytomegaloviral (CMV) Disease Unspecified Diagnoses (ICD-10-WHO)	intensional	1 concept
Dementia (CCI) Diagnoses	grouping	7 subsets
Dementia (CCI) Diagnoses (Aurum MedCodeID)	extensional	269 members
Dementia (CCI) Diagnoses (ICD-9-CM)	intensional	25 concepts
Dementia (CCI) Diagnoses (ICD-10-CM)	intensional	109 concepts
Dementia (CCI) Diagnoses (ICD-10-WHO)	intensional	27 concepts
Dementia (CCI) Diagnoses (READ2)	extensional	87 members
Dementia (CCI) Diagnoses (SNOMED CT UK)	extensional	181 members
Dementia (CCI) Diagnoses (SNOMED CT US)	extensional	40 members
Diabetes Mellitus, Any Type, (Merck) Diagnoses	grouping	3 subsets
Diabetes Mellitus, Any Type, (Merck) Diagnoses (ICD-9-CM)	intensional	82 concepts
Diabetes Mellitus, Any Type, (Merck) Diagnoses (ICD-10-CM)	intensional	462 concepts
Diabetes Mellitus, Any Type, (Merck) Diagnoses (ICD-10-WHO)	intensional	57 concepts
Diabetes Without Chronic Complications (CCI) Diagnoses	grouping	8 subsets
Diabetes Without Chronic Complications (CCI) Diagnoses (Aurum MedCodeID)	extensional	114 members
Diabetes Without Chronic Complications (CCI) Diagnoses (ICD-9-CM)	intensional	20 concepts
Diabetes Without Chronic Complications (CCI) Diagnoses (ICD-10-CA)	intensional	44 concepts
Diabetes Without Chronic Complications (CCI) Diagnoses (ICD-10-CM)	intensional	45 concepts
Diabetes Without Chronic Complications (CCI) Diagnoses (ICD-10-WHO)	intensional	25 concepts
Diabetes Without Chronic Complications (CCI) Diagnoses (READ2)	extensional	92 members
Diabetes Without Chronic Complications (CCI) Diagnoses (SNOMED CT UK)	extensional	31 members
Diabetes Without Chronic Complications (CCI) Diagnoses (SNOMED CT US)	extensional	31 members
Diabetes With Chronic Complications (CCI) Diagnoses	grouping	8 subsets
Diabetes With Chronic Complications (CCI) Diagnoses (Aurum MedCodeID)	extensional	216 members
Diabetes With Chronic Complications (CCI) Diagnoses (ICD-9-CM)	intensional	12 concepts
Diabetes With Chronic Complications (CCI) Diagnoses (ICD-10-CA)	intensional	73 concepts
Diabetes With Chronic Complications (CCI) Diagnoses (ICD-10-CM)	intensional	294 concepts
Diabetes With Chronic Complications (CCI) Diagnoses (ICD-10-WHO)	intensional	25 concepts
Diabetes With Chronic Complications (CCI) Diagnoses (READ2)	extensional	158 members
Diabetes With Chronic Complications (CCI) Diagnoses (SNOMED CT UK)	extensional	63 members
Diabetes With Chronic Complications (CCI) Diagnoses (SNOMED CT US)	extensional	63 members
Dialysis Procedures (Merck)	grouping	4 subsets
Dialysis Procedures (Merck) (CPT)	intensional	50 concepts
Dialysis Procedures (Merck) (ICD-9-CM)	extensional	1 member
Dialysis Procedures (Merck) (ICD-10-PCS)	intensional	5 concepts
Dialysis Procedures (Merck) (SVCCAT)	intensional	intent not calculated
Everolimus Therapies (Merck)	grouping	3 subsets
Everolimus Therapies (Merck) (NDC)	extensional	61 members
Everolimus Therapies (Name)	extensional	1 member
Everolimus Therapy Procedures (HCPCS)	extensional	2 members
HMG-CoA Reductase Inhibitor (aka Statin) Therapies [silver]	grouping	2 subsets
HMG-CoA Reductase Inhibitor (aka Statin) Therapies [silver] (Name)	extensional	16 members
HMG-CoA Reductase Inhibitor (aka Statin) Therapies [silver] (NDC)	extensional	3190 members
Kidney Transplant Complication Diagnoses [silver]	grouping	1 subset
Kidney Transplant Complication Diagnoses (ICD-9-CM)	intensional	1 concept
Kidney Transplant Diagnoses [silver]	grouping	2 subsets
Kidney Transplant Diagnoses (ICD-9-CM)	intensional	2 concepts
Kidney Transplant Diagnoses (ICD-10-CM) [silver]	intensional	6 concepts
Kidney Transplant Failure Diagnoses	grouping	1 subset
Kidney Transplant Failure Diagnoses (ICD-10-CM)	intensional	1 concept
Kidney Transplant Procedures [silver]	grouping	3 subsets
Kidney Transplant Procedures (CPT)	extensional	6 members
Kidney Transplant Procedures (ICD-9-CM)	extensional	1 member
Kidney Transplant Procedures (ICD-10-PCS)	extensional	8 members
Kidney Transplant Rejection Diagnoses	grouping	1 subset
Kidney Transplant Rejection Diagnoses (ICD-10-CM)	intensional	1 concept
Leukopenia Diagnoses	grouping	2 subsets
Leukopenia Diagnoses (ICD-9-CM)	intensional	4 concepts
Leukopenia Diagnoses (ICD-10-CM)	intensional	4 concepts
Metastatic Solid Tumor (CCI) Diagnoses	grouping	7 subsets
Metastatic Solid Tumor (CCI) Diagnoses (Aurum MedCodeID)	extensional	206 members
Metastatic Solid Tumor (CCI) Diagnoses (ICD-9-CM)	intensional	36 concepts
Metastatic Solid Tumor (CCI) Diagnoses (ICD-10-CM)	intensional	70 concepts
Metastatic Solid Tumor (CCI) Diagnoses (ICD-10-WHO)	intensional	33 concepts
Metastatic Solid Tumor (CCI) Diagnoses (READ2)	extensional	84 members
Metastatic Solid Tumor (CCI) Diagnoses (SNOMED CT UK)	extensional	42 members
Metastatic Solid Tumor (CCI) Diagnoses (SNOMED CT US)	extensional	49 members
Mild Liver Disease (CCI) Diagnoses	grouping	7 subsets
Mild Liver Disease (CCI) Diagnoses (Aurum MedCodeID)	extensional	91 members
Mild Liver Disease (CCI) Diagnoses (ICD-9-CM)	intensional	28 concepts
Mild Liver Disease (CCI) Diagnoses (ICD-10-CM)	intensional	58 concepts
Mild Liver Disease (CCI) Diagnoses (ICD-10-WHO)	intensional	36 concepts
Mild Liver Disease (CCI) Diagnoses (READ2)	extensional	67 members
Mild Liver Disease (CCI) Diagnoses (SNOMED CT UK)	extensional	40 members
Mild Liver Disease (CCI) Diagnoses (SNOMED CT US)	extensional	46 members
Moderate or Severe Liver Disease (CCI) Diagnoses	grouping	7 subsets
Moderate or Severe Liver Disease (CCI) Diagnoses (Aurum MedCodeID)	extensional	36 members
Moderate or Severe Liver Disease (CCI) Diagnoses (ICD-9-CM)	intensional	9 concepts
Moderate or Severe Liver Disease (CCI) Diagnoses (ICD-10-CM)	intensional	21 concepts
Moderate or Severe Liver Disease (CCI) Diagnoses (ICD-10-WHO)	intensional	11 concepts
Moderate or Severe Liver Disease (CCI) Diagnoses (READ2)	extensional	20 members
Moderate or Severe Liver Disease (CCI) Diagnoses (SNOMED CT UK)	extensional	15 members
Moderate or Severe Liver Disease (CCI) Diagnoses (SNOMED CT US)	extensional	17 members
Myocardial Infarction (CCI) Diagnoses	grouping	7 subsets
Myocardial Infarction (CCI) Diagnoses (Aurum MedCodeID)	extensional	54 members
Myocardial Infarction (CCI) Diagnoses (ICD-9-CM)	intensional	42 concepts
Myocardial Infarction (CCI) Diagnoses (ICD-10-CM)	intensional	25 concepts
Myocardial Infarction (CCI) Diagnoses (ICD-10-WHO)	intensional	13 concepts
Myocardial Infarction (CCI) Diagnoses (READ2)	extensional	31 members
Myocardial Infarction (CCI) Diagnoses (SNOMED CT UK)	extensional	21 members
Myocardial Infarction (CCI) Diagnoses (SNOMED CT US)	extensional	24 members
Nephrectomy of Rejected Kidney Procedures	grouping	1 subset
Nephrectomy of Rejected Kidney Procedures (ICD-9-CM)	intensional	1 concept
Neutropenia Diagnoses	grouping	2 subsets
Neutropenia Diagnoses (ICD-9-CM)	intensional	7 concepts
Neutropenia Diagnoses (ICD-10-CM)	intensional	8 concepts
Opportunistic Bacterial Infection Diagnoses	grouping	3 subsets
Opportunistic Bacterial Infection Diagnoses (ICD-9-CM)	intensional	911 concepts
Opportunistic Bacterial Infection Diagnoses (ICD-10-CM)	intensional	552 concepts
Opportunistic Bacterial Infection Diagnoses (ICD-10-WHO)	intensional	341 concepts
Opportunistic Fungal Infection Diagnoses	grouping	3 subsets
Opportunistic Fungal Infection Diagnoses (ICD-9-CM)	intensional	36 concepts
Opportunistic Fungal Infection Diagnoses (ICD-10-CM)	intensional	81 concepts
Opportunistic Fungal Infection Diagnoses (ICD-10-WHO)	intensional	81 concepts
Opportunistic Infection Diagnoses	grouping	3 subsets
Opportunistic Viral Infection Diagnoses	grouping	3 subsets
Opportunistic Viral Infection Diagnoses (ICD-9-CM)	intensional	72 concepts
Opportunistic Viral Infection Diagnoses (ICD-10-CM)	intensional	165 concepts
Opportunistic Viral Infection Diagnoses (ICD-10-WHO)	intensional	93 concepts
Orthoclone-muromonab-CD3 (OKT3) Therapies (Merck)	grouping	3 subsets
Orthoclone-muromonab-CD3 (OKT3) Therapies (Merck) (NDC)	extensional	1 member
Orthoclone-muromonab-CD3 (OKT3) Therapies (Name)	extensional	1 member
Orthoclone-muromonab-CD3 (OKT3) Therapy Procedures (HCPCS)	extensional	1 member
Paraplegia or Hemiplegia (CCI) Diagnoses	grouping	7 subsets
Paraplegia or Hemiplegia (CCI) Diagnoses (Aurum MedCodeID)	extensional	66 members
Paraplegia or Hemiplegia (CCI) Diagnoses (ICD-9-CM)	intensional	36 concepts
Paraplegia or Hemiplegia (CCI) Diagnoses (ICD-10-CM)	intensional	56 concepts
Paraplegia or Hemiplegia (CCI) Diagnoses (ICD-10-WHO)	intensional	21 concepts
Paraplegia or Hemiplegia (CCI) Diagnoses (READ2)	extensional	46 members
Paraplegia or Hemiplegia (CCI) Diagnoses (SNOMED CT UK)	extensional	29 members
Paraplegia or Hemiplegia (CCI) Diagnoses (SNOMED CT US)	extensional	46 members
Peptic Ulcer Disease Diagnoses	grouping	7 subsets
Peptic Ulcer Disease Diagnoses (Aurum MedCodeID)	extensional	107 members
Peptic Ulcer Disease Diagnoses (ICD-9-CM)	intensional	112 concepts
Peptic Ulcer Disease Diagnoses (ICD-10-CM)	intensional	40 concepts
Peptic Ulcer Disease Diagnoses (ICD-10-WHO)	intensional	40 concepts
Peptic Ulcer Disease Diagnoses (READ2)	extensional	78 members
Peptic Ulcer Disease Diagnoses (SNOMED CT UK)	extensional	38 members
Peptic Ulcer Disease Diagnoses (SNOMED CT US)	extensional	112 members
Peripheral Vascular Disease (CCI) Diagnoses	grouping	8 subsets
Peripheral Vascular Disease (CCI) Diagnoses (Aurum MedCodeID)	extensional	106 members
Peripheral Vascular Disease (CCI) Diagnoses (ICD-9-CM)	intensional	42 concepts
Peripheral Vascular Disease (CCI) Diagnoses (ICD-10-CM)	intensional	380 concepts
Peripheral Vascular Disease (CCI) Diagnoses (ICD-10-WHO)	intensional	27 concepts
Peripheral Vascular Disease (CCI) Diagnoses (READ2)	extensional	61 members
Peripheral Vascular Disease (CCI) Diagnoses (SNOMED CT UK)	extensional	41 members
Peripheral Vascular Disease (CCI) Diagnoses (SNOMED CT US)	extensional	58 members
Peripheral Vascular Disease (CCI) Procedures	grouping	1 subset
Peripheral Vascular Disease (CCI) Procedures (ICD-10-PCS)	intensional	186 concepts
Renal Biopsy Procedures	grouping	1 subset
Renal Biopsy Procedures (CPT)	extensional	4 members
Renal Disease (CCI) Diagnoses	grouping	7 subsets
Renal Disease (CCI) Diagnoses (Aurum MedCodeID)	extensional	86 members
Renal Disease (CCI) Diagnoses (ICD-9-CM)	intensional	40 concepts
Renal Disease (CCI) Diagnoses (ICD-10-CM)	intensional	66 concepts
Renal Disease (CCI) Diagnoses (ICD-10-WHO)	intensional	25 concepts
Renal Disease (CCI) Diagnoses (READ2)	extensional	57 members
Renal Disease (CCI) Diagnoses (SNOMED CT UK)	extensional	34 members
Renal Disease (CCI) Diagnoses (SNOMED CT US)	extensional	34 members
Rheumatic Disease (CCI) Diagnoses	grouping	7 subsets
Rheumatic Disease (CCI) Diagnoses (Aurum MedCodeID)	extensional	119 members
Rheumatic Disease (CCI) Diagnoses (ICD-9-CM)	intensional	13 concepts
Rheumatic Disease (CCI) Diagnoses (ICD-10-CM)	intensional	492 concepts
Rheumatic Disease (CCI) Diagnoses (ICD-10-WHO)	intensional	35 concepts
Rheumatic Disease (CCI) Diagnoses (READ2)	extensional	83 members
Rheumatic Disease (CCI) Diagnoses (SNOMED CT UK)	extensional	50 members
Rheumatic Disease (CCI) Diagnoses (SNOMED CT US)	extensional	60 members
Rituximab Therapies (Merck)	grouping	3 subsets
Rituximab Therapies (Merck) (NDC)	extensional	11 members
Rituximab Therapies (Name)	extensional	1 member
Rituximab Therapy Procedures (Merck) (HCPCS)	extensional	5 members
Sirolimus Therapies (Merck)	grouping	3 subsets
Sirolimus Therapies (Merck) (NDC)	extensional	54 members
Sirolimus Therapies (Name)	extensional	2 members
Sirolimus Therapy Procedures (Merck) (HCPCS)	extensional	5 members
Solid Organ Transplant Diagnoses (except Kidney Transplant) [silver]	grouping	2 subsets
Solid Organ Transplant Diagnoses (except Kidney Transplant) (ICD-9-CM) [silver]	extensional	10 members
Solid Organ Transplant Diagnoses (except Kidney Transplant) (ICD-10-CM) [silver]	intensional	41 concepts
Steroids Therapies (Merck)	grouping	3 subsets
Steroids Therapies (Merck) (Name)	extensional	2 members
Steroids Therapies (Merck) (NDC)	extensional	2872 members
Steroids Therapy Procedures (Merck) (HCPCS)	extensional	11 members
Thymoglobulin/ATG Therapies (Merck)	grouping	3 subsets
Thymoglobulin/ATG Therapies (Merck) (NDC)	extensional	7 members
Thymoglobulin/ATG Therapies (Name)	extensional	1 member
Thymoglobulin/ATG Therapy Procedures (HCPCS)	extensional	3 members
T-cell Activation Inhibitors Therapies (Merck)	grouping	3 subsets
T-cell Activation Inhibitors Therapies (Merck) (Name)	extensional	4 members
T-cell Activation Inhibitors Therapies (Merck) (NDC)	extensional	400 members
T-cell Activation Inhibitors Therapy Procedures (Merck) (HCPCS)	extensional	19 members
Valganciclovir Therapy [silver]	grouping	2 subsets
Valganciclovir Therapy (Name)	extensional	1 member
Valganciclovir Therapy (NDC) [silver]	extensional	64 members

## Sheet: Contents
System	Code	Label	Note	Category	Generic Names	Trade Names	Value Set Label	Value Set Description	Value Set Intent	Value Set Navidence Link	Value Set References	Grouping Value Sets
ICD-10-CM	Z21	Asymptomatic human immunodeficiency virus [HIV] infection status					AIDS/HIV (CCI) Diagnoses (ICD-10-CM)	List of AIDS/HIV diagnoses, based on the CCI definition	ICD-10-CM: B20, B97.35, O98.7x, Z21	https://app.navidence.com/valuesets/4b096004-f433-4ad9-972e-7148ed6977c6	Beyrer et al. Validation of an International Classification of Disease, 10th revision coding adaptation for the Charlson Comorbidity Index in United States healthcare claims data. Pharmacoepidemiol Drug Saf. 2021 May;30(5):582-593. [PMID: 33580525]	AIDS/HIV (CCI) Diagnoses
ICD-10-CM	B97.35	Human immunodeficiency virus, type 2 [HIV 2] as the cause of diseases classified elsewhere					AIDS/HIV (CCI) Diagnoses (ICD-10-CM)	List of AIDS/HIV diagnoses, based on the CCI definition	ICD-10-CM: B20, B97.35, O98.7x, Z21	https://app.navidence.com/valuesets/4b096004-f433-4ad9-972e-7148ed6977c6	Beyrer et al. Validation of an International Classification of Disease, 10th revision coding adaptation for the Charlson Comorbidity Index in United States healthcare claims data. Pharmacoepidemiol Drug Saf. 2021 May;30(5):582-593. [PMID: 33580525]	AIDS/HIV (CCI) Diagnoses
ICD-10-CM	B20	Human immunodeficiency virus [HIV] disease					AIDS/HIV (CCI) Diagnoses (ICD-10-CM)	List of AIDS/HIV diagnoses, based on the CCI definition	ICD-10-CM: B20, B97.35, O98.7x, Z21	https://app.navidence.com/valuesets/4b096004-f433-4ad9-972e-7148ed6977c6	Beyrer et al. Validation of an International Classification of Disease, 10th revision coding adaptation for the Charlson Comorbidity Index in United States healthcare claims data. Pharmacoepidemiol Drug Saf. 2021 May;30(5):582-593. [PMID: 33580525]	AIDS/HIV (CCI) Diagnoses
ICD-10-CM	O98.72	Human immunodeficiency virus [HIV] disease complicating childbirth					AIDS/HIV (CCI) Diagnoses (ICD-10-CM)	List of AIDS/HIV diagnoses, based on the CCI definition	ICD-10-CM: B20, B97.35, O98.7x, Z21	https://app.navidence.com/valuesets/4b096004-f433-4ad9-972e-7148ed6977c6	Beyrer et al. Validation of an International Classification of Disease, 10th revision coding adaptation for the Charlson Comorbidity Index in United States healthcare claims data. Pharmacoepidemiol Drug Saf. 2021 May;30(5):582-593. [PMID: 33580525]	AIDS/HIV (CCI) Diagnoses
ICD-10-CM	O98.71	Human immunodeficiency virus [HIV] disease complicating pregnancy					AIDS/HIV (CCI) Diagnoses (ICD-10-CM)	List of AIDS/HIV diagnoses, based on the CCI definition	ICD-10-CM: B20, B97.35, O98.7x, Z21	https://app.navidence.com/valuesets/4b096004-f433-4ad9-972e-7148ed6977c6	Beyrer et al. Validation of an International Classification of Disease, 10th revision coding adaptation for the Charlson Comorbidity Index in United States healthcare claims data. Pharmacoepidemiol Drug Saf. 2021 May;30(5):582-593. [PMID: 33580525]	AIDS/HIV (CCI) Diagnoses
ICD-10-CM	O98.7	Human immunodeficiency virus [HIV] disease complicating pregnancy, childbirth and the puerperium					AIDS/HIV (CCI) Diagnoses (ICD-10-CM)	List of AIDS/HIV diagnoses, based on the CCI definition	ICD-10-CM: B20, B97.35, O98.7x, Z21	https://app.navidence.com/valuesets/4b096004-f433-4ad9-972e-7148ed6977c6	Beyrer et al. Validation of an International Classification of Disease, 10th revision coding adaptation for the Charlson Comorbidity Index in United States healthcare claims data. Pharmacoepidemiol Drug Saf. 2021 May;30(5):582-593. [PMID: 33580525]	AIDS/HIV (CCI) Diagnoses
ICD-10-CM	O98.711	Human immunodeficiency virus [HIV] disease complicating pregnancy, first trimester					AIDS/HIV (CCI) Diagnoses (ICD-10-CM)	List of AIDS/HIV diagnoses, based on the CCI definition	ICD-10-CM: B20, B97.35, O98.7x, Z21	https://app.navidence.com/valuesets/4b096004-f433-4ad9-972e-7148ed6977c6	Beyrer et al. Validation of an International Classification of Disease, 10th revision coding adaptation for the Charlson Comorbidity Index in United States healthcare claims data. Pharmacoepidemiol Drug Saf. 2021 May;30(5):582-593. [PMID: 33580525]	AIDS/HIV (CCI) Diagnoses
ICD-10-CM	O98.712	Human immunodeficiency virus [HIV] disease complicating pregnancy, second trimester					AIDS/HIV (CCI) Diagnoses (ICD-10-CM)	List of AIDS/HIV diagnoses, based on the CCI definition	ICD-10-CM: B20, B97.35, O98.7x, Z21	https://app.navidence.com/valuesets/4b096004-f433-4ad9-972e-7148ed6977c6	Beyrer et al. Validation of an International Classification of Disease, 10th revision coding adaptation for the Charlson Comorbidity Index in United States healthcare claims data. Pharmacoepidemiol Drug Saf. 2021 May;30(5):582-593. [PMID: 33580525]	AIDS/HIV (CCI) Diagnoses
ICD-10-CM	O98.713	Human immunodeficiency virus [HIV] disease complicating pregnancy, third trimester					AIDS/HIV (CCI) Diagnoses (ICD-10-CM)	List of AIDS/HIV diagnoses, based on the CCI definition	ICD-10-CM: B20, B97.35, O98.7x, Z21	https://app.navidence.com/valuesets/4b096004-f433-4ad9-972e-7148ed6977c6	Beyrer et al. Validation of an International Classification of Disease, 10th revision coding adaptation for the Charlson Comorbidity Index in United States healthcare claims data. Pharmacoepidemiol Drug Saf. 2021 May;30(5):582-593. [PMID: 33580525]	AIDS/HIV (CCI) Diagnoses
ICD-10-CM	O98.719	Human immunodeficiency virus [HIV] disease complicating pregnancy, unspecified trimester					AIDS/HIV (CCI) Diagnoses (ICD-10-CM)	List of AIDS/HIV diagnoses, based on the CCI definition	ICD-10-CM: B20, B97.35, O98.7x, Z21	https://app.navidence.com/valuesets/4b096004-f433-4ad9-972e-7148ed6977c6	Beyrer et al. Validation of an International Classification of Disease, 10th revision coding adaptation for the Charlson Comorbidity Index in United States healthcare claims data. Pharmacoepidemiol Drug Saf. 2021 May;30(5):582-593. [PMID: 33580525]	AIDS/HIV (CCI) Diagnoses
ICD-10-CM	O98.73	Human immunodeficiency virus [HIV] disease complicating the puerperium					AIDS/HIV (CCI) Diagnoses (ICD-10-CM)	List of AIDS/HIV diagnoses, based on the CCI definition	ICD-10-CM: B20, B97.35, O98.7x, Z21	https://app.navidence.com/valuesets/4b096004-f433-4ad9-972e-7148ed6977c6	Beyrer et al. Validation of an International Classification of Disease, 10th revision coding adaptation for the Charlson Comorbidity Index in United States healthcare claims data. Pharmacoepidemiol Drug Saf. 2021 May;30(5):582-593. [PMID: 33580525]	AIDS/HIV (CCI) Diagnoses
ICD-10-WHO	B21.1	HIV disease resulting in Burkitt's lymphoma					AIDS/HIV (CCI) Diagnoses (ICD-10-WHO)	List of AIDS/HIV diagnoses, based on the CCI definition	ICD-10-WHO: B20.x–B22.x, B24.x	https://app.navidence.com/valuesets/0c6798dd-5ad7-43dd-ad81-7fa00415a922	Quan et al. Coding algorithms for defining comorbidities in ICD-9-CM and ICD-10 administrative data. Medical Care 2005; 43(11):1130-1139. DOI: 10.1097/01.mlr.0000182534.19832.83. [PMID: 16224307];;Quan et al. Updating and Validating the Charlson Comorbidity Index and Score for Risk Adjustment in Hospital Discharge Abstracts Using Data From 6 Countries. Am J Epidemiol. 2011 Mar 15;173(6):676-82. d…	AIDS/HIV (CCI) Diagnoses
ICD-10-WHO	B20.4	HIV disease resulting in candidiasis					AIDS/HIV (CCI) Diagnoses (ICD-10-WHO)	List of AIDS/HIV diagnoses, based on the CCI definition	ICD-10-WHO: B20.x–B22.x, B24.x	https://app.navidence.com/valuesets/0c6798dd-5ad7-43dd-ad81-7fa00415a922	Quan et al. Coding algorithms for defining comorbidities in ICD-9-CM and ICD-10 administrative data. Medical Care 2005; 43(11):1130-1139. DOI: 10.1097/01.mlr.0000182534.19832.83. [PMID: 16224307];;Quan et al. Updating and Validating the Charlson Comorbidity Index and Score for Risk Adjustment in Hospital Discharge Abstracts Using Data From 6 Countries. Am J Epidemiol. 2011 Mar 15;173(6):676-82. d…	AIDS/HIV (CCI) Diagnoses
ICD-10-WHO	B20.2	HIV disease resulting in cytomegaloviral disease					AIDS/HIV (CCI) Diagnoses (ICD-10-WHO)	List of AIDS/HIV diagnoses, based on the CCI definition	ICD-10-WHO: B20.x–B22.x, B24.x	https://app.navidence.com/valuesets/0c6798dd-5ad7-43dd-ad81-7fa00415a922	Quan et al. Coding algorithms for defining comorbidities in ICD-9-CM and ICD-10 administrative data. Medical Care 2005; 43(11):1130-1139. DOI: 10.1097/01.mlr.0000182534.19832.83. [PMID: 16224307];;Quan et al. Updating and Validating the Charlson Comorbidity Index and Score for Risk Adjustment in Hospital Discharge Abstracts Using Data From 6 Countries. Am J Epidemiol. 2011 Mar 15;173(6):676-82. d…	AIDS/HIV (CCI) Diagnoses
ICD-10-WHO	B22.0	HIV disease resulting in encephalopathy					AIDS/HIV (CCI) Diagnoses (ICD-10-WHO)	List of AIDS/HIV diagnoses, based on the CCI definition	ICD-10-WHO: B20.x–B22.x, B24.x	https://app.navidence.com/valuesets/0c6798dd-5ad7-43dd-ad81-7fa00415a922	Quan et al. Coding algorithms for defining comorbidities in ICD-9-CM and ICD-10 administrative data. Medical Care 2005; 43(11):1130-1139. DOI: 10.1097/01.mlr.0000182534.19832.83. [PMID: 16224307];;Quan et al. Updating and Validating the Charlson Comorbidity Index and Score for Risk Adjustment in Hospital Discharge Abstracts Using Data From 6 Countries. Am J Epidemiol. 2011 Mar 15;173(6):676-82. d…	AIDS/HIV (CCI) Diagnoses
ICD-10-WHO	B21.0	HIV disease resulting in Kaposi's sarcoma					AIDS/HIV (CCI) Diagnoses (ICD-10-WHO)	List of AIDS/HIV diagnoses, based on the CCI definition	ICD-10-WHO: B20.x–B22.x, B24.x	https://app.navidence.com/valuesets/0c6798dd-5ad7-43dd-ad81-7fa00415a922	Quan et al. Coding algorithms for defining comorbidities in ICD-9-CM and ICD-10 administrative data. Medical Care 2005; 43(11):1130-1139. DOI: 10.1097/01.mlr.0000182534.19832.83. [PMID: 16224307];;Quan et al. Updating and Validating the Charlson Comorbidity Index and Score for Risk Adjustment in Hospital Discharge Abstracts Using Data From 6 Countries. Am J Epidemiol. 2011 Mar 15;173(6):676-82. d…	AIDS/HIV (CCI) Diagnoses
ICD-10-WHO	B22.1	HIV disease resulting in lymphoid interstitial pneumonitis					AIDS/HIV (CCI) Diagnoses (ICD-10-WHO)	List of AIDS/HIV diagnoses, based on the CCI definition	ICD-10-WHO: B20.x–B22.x, B24.x	https://app.navidence.com/valuesets/0c6798dd-5ad7-43dd-ad81-7fa00415a922	Quan et al. Coding algorithms for defining comorbidities in ICD-9-CM and ICD-10 administrative data. Medical Care 2005; 43(11):1130-1139. DOI: 10.1097/01.mlr.0000182534.19832.83. [PMID: 16224307];;Quan et al. Updating and Validating the Charlson Comorbidity Index and Score for Risk Adjustment in Hospital Discharge Abstracts Using Data From 6 Countries. Am J Epidemiol. 2011 Mar 15;173(6):676-82. d…	AIDS/HIV (CCI) Diagnoses
ICD-10-WHO	B22.7	HIV disease resulting in multiple diseases classified elsewhere					AIDS/HIV (CCI) Diagnoses (ICD-10-WHO)	List of AIDS/HIV diagnoses, based on the CCI definition	ICD-10-WHO: B20.x–B22.x, B24.x	https://app.navidence.com/valuesets/0c6798dd-5ad7-43dd-ad81-7fa00415a922	Quan et al. Coding algorithms for defining comorbidities in ICD-9-CM and ICD-10 administrative data. Medical Care 2005; 43(11):1130-1139. DOI: 10.1097/01.mlr.0000182534.19832.83. [PMID: 16224307];;Quan et al. Updating and Validating the Charlson Comorbidity Index and Score for Risk Adjustment in Hospital Discharge Abstracts Using Data From 6 Countries. Am J Epidemiol. 2011 Mar 15;173(6):676-82. d…	AIDS/HIV (CCI) Diagnoses
ICD-10-WHO	B20.7	HIV disease resulting in multiple infections					AIDS/HIV (CCI) Diagnoses (ICD-10-WHO)	List of AIDS/HIV diagnoses, based on the CCI definition	ICD-10-WHO: B20.x–B22.x, B24.x	https://app.navidence.com/valuesets/0c6798dd-5ad7-43dd-ad81-7fa00415a922	Quan et al. Coding algorithms for defining comorbidities in ICD-9-CM and ICD-10 administrative data. Medical Care 2005; 43(11):1130-1139. DOI: 10.1097/01.mlr.0000182534.19832.83. [PMID: 16224307];;Quan et al. Updating and Validating the Charlson Comorbidity Index and Score for Risk Adjustment in Hospital Discharge Abstracts Using Data From 6 Countries. Am J Epidemiol. 2011 Mar 15;173(6):676-82. d…	AIDS/HIV (CCI) Diagnoses
ICD-10-WHO	B21.7	HIV disease resulting in multiple malignant neoplasms					AIDS/HIV (CCI) Diagnoses (ICD-10-WHO)	List of AIDS/HIV diagnoses, based on the CCI definition	ICD-10-WHO: B20.x–B22.x, B24.x	https://app.navidence.com/valuesets/0c6798dd-5ad7-43dd-ad81-7fa00415a922	Quan et al. Coding algorithms for defining comorbidities in ICD-9-CM and ICD-10 administrative data. Medical Care 2005; 43(11):1130-1139. DOI: 10.1097/01.mlr.0000182534.19832.83. [PMID: 16224307];;Quan et al. Updating and Validating the Charlson Comorbidity Index and Score for Risk Adjustment in Hospital Discharge Abstracts Using Data From 6 Countries. Am J Epidemiol. 2011 Mar 15;173(6):676-82. d…	AIDS/HIV (CCI) Diagnoses
ICD-10-WHO	B20.0	HIV disease resulting in mycobacterial infection					AIDS/HIV (CCI) Diagnoses (ICD-10-WHO)	List of AIDS/HIV diagnoses, based on the CCI definition	ICD-10-WHO: B20.x–B22.x, B24.x	https://app.navidence.com/valuesets/0c6798dd-5ad7-43dd-ad81-7fa00415a922	Quan et al. Coding algorithms for defining comorbidities in ICD-9-CM and ICD-10 administrative data. Medical Care 2005; 43(11):1130-1139. DOI: 10.1097/01.mlr.0000182534.19832.83. [PMID: 16224307];;Quan et al. Updating and Validating the Charlson Comorbidity Index and Score for Risk Adjustment in Hospital Discharge Abstracts Using Data From 6 Countries. Am J Epidemiol. 2011 Mar 15;173(6):676-82. d…	AIDS/HIV (CCI) Diagnoses
ICD-10-WHO	B20.1	HIV disease resulting in other bacterial infections					AIDS/HIV (CCI) Diagnoses (ICD-10-WHO)	List of AIDS/HIV diagnoses, based on the CCI definition	ICD-10-WHO: B20.x–B22.x, B24.x	https://app.navidence.com/valuesets/0c6798dd-5ad7-43dd-ad81-7fa00415a922	Quan et al. Coding algorithms for defining comorbidities in ICD-9-CM and ICD-10 administrative data. Medical Care 2005; 43(11):1130-1139. DOI: 10.1097/01.mlr.0000182534.19832.83. [PMID: 16224307];;Quan et al. Updating and Validating the Charlson Comorbidity Index and Score for Risk Adjustment in Hospital Discharge Abstracts Using Data From 6 Countries. Am J Epidemiol. 2011 Mar 15;173(6):676-82. d…	AIDS/HIV (CCI) Diagnoses
ICD-10-WHO	B20.8	HIV disease resulting in other infectious and parasitic diseases					AIDS/HIV (CCI) Diagnoses (ICD-10-WHO)	List of AIDS/HIV diagnoses, based on the CCI definition	ICD-10-WHO: B20.x–B22.x, B24.x	https://app.navidence.com/valuesets/0c6798dd-5ad7-43dd-ad81-7fa00415a922	Quan et al. Coding algorithms for defining comorbidities in ICD-9-CM and ICD-10 administrative data. Medical Care 2005; 43(11):1130-1139. DOI: 10.1097/01.mlr.0000182534.19832.83. [PMID: 16224307];;Quan et al. Updating and Validating the Charlson Comorbidity Index and Score for Risk Adjustment in Hospital Discharge Abstracts Using Data From 6 Countries. Am J Epidemiol. 2011 Mar 15;173(6):676-82. d…	AIDS/HIV (CCI) Diagnoses
ICD-10-WHO	B21.8	HIV disease resulting in other malignant neoplasms					AIDS/HIV (CCI) Diagnoses (ICD-10-WHO)	List of AIDS/HIV diagnoses, based on the CCI definition	ICD-10-WHO: B20.x–B22.x, B24.x	https://app.navidence.com/valuesets/0c6798dd-5ad7-43dd-ad81-7fa00415a922	Quan et al. Coding algorithms for defining comorbidities in ICD-9-CM and ICD-10 administrative data. Medical Care 2005; 43(11):1130-1139. DOI: 10.1097/01.mlr.0000182534.19832.83. [PMID: 16224307];;Quan et al. Updating and Validating the Charlson Comorbidity Index and Score for Risk Adjustment in Hospital Discharge Abstracts Using Data From 6 Countries. Am J Epidemiol. 2011 Mar 15;173(6):676-82. d…	AIDS/HIV (CCI) Diagnoses
ICD-10-WHO	B21.3	HIV disease resulting in other malignant neoplasms of lymphoid, haematopoietic and related tissue					AIDS/HIV (CCI) Diagnoses (ICD-10-WHO)	List of AIDS/HIV diagnoses, based on the CCI definition	ICD-10-WHO: B20.x–B22.x, B24.x	https://app.navidence.com/valuesets/0c6798dd-5ad7-43dd-ad81-7fa00415a922	Quan et al. Coding algorithms for defining comorbidities in ICD-9-CM and ICD-10 administrative data. Medical Care 2005; 43(11):1130-1139. DOI: 10.1097/01.mlr.0000182534.19832.83. [PMID: 16224307];;Quan et al. Updating and Validating the Charlson Comorbidity Index and Score for Risk Adjustment in Hospital Discharge Abstracts Using Data From 6 Countries. Am J Epidemiol. 2011 Mar 15;173(6):676-82. d…	AIDS/HIV (CCI) Diagnoses
ICD-10-WHO	B20.5	HIV disease resulting in other mycoses					AIDS/HIV (CCI) Diagnoses (ICD-10-WHO)	List of AIDS/HIV diagnoses, based on the CCI definition	ICD-10-WHO: B20.x–B22.x, B24.x	https://app.navidence.com/valuesets/0c6798dd-5ad7-43dd-ad81-7fa00415a922	Quan et al. Coding algorithms for defining comorbidities in ICD-9-CM and ICD-10 administrative data. Medical Care 2005; 43(11):1130-1139. DOI: 10.1097/01.mlr.0000182534.19832.83. [PMID: 16224307];;Quan et al. Updating and Validating the Charlson Comorbidity Index and Score for Risk Adjustment in Hospital Discharge Abstracts Using Data From 6 Countries. Am J Epidemiol. 2011 Mar 15;173(6):676-82. d…	AIDS/HIV (CCI) Diagnoses
ICD-10-WHO	B21.2	HIV disease resulting in other types of non-Hodgkin's lymphoma					AIDS/HIV (CCI) Diagnoses (ICD-10-WHO)	List of AIDS/HIV diagnoses, based on the CCI definition	ICD-10-WHO: B20.x–B22.x, B24.x	https://app.navidence.com/valuesets/0c6798dd-5ad7-43dd-ad81-7fa00415a922	Quan et al. Coding algorithms for defining comorbidities in ICD-9-CM and ICD-10 administrative data. Medical Care 2005; 43(11):1130-1139. DOI: 10.1097/01.mlr.0000182534.19832.83. [PMID: 16224307];;Quan et al. Updating and Validating the Charlson Comorbidity Index and Score for Risk Adjustment in Hospital Discharge Abstracts Using Data From 6 Countries. Am J Epidemiol. 2011 Mar 15;173(6):676-82. d…	AIDS/HIV (CCI) Diagnoses
ICD-10-WHO	B20.3	HIV disease resulting in other viral infections					AIDS/HIV (CCI) Diagnoses (ICD-10-WHO)	List of AIDS/HIV diagnoses, based on the CCI definition	ICD-10-WHO: B20.x–B22.x, B24.x	https://app.navidence.com/valuesets/0c6798dd-5ad7-43dd-ad81-7fa00415a922	Quan et al. Coding algorithms for defining comorbidities in ICD-9-CM and ICD-10 administrative data. Medical Care 2005; 43(11):1130-1139. DOI: 10.1097/01.mlr.0000182534.19832.83. [PMID: 16224307];;Quan et al. Updating and Validating the Charlson Comorbidity Index and Score for Risk Adjustment in Hospital Discharge Abstracts Using Data From 6 Countries. Am J Epidemiol. 2011 Mar 15;173(6):676-82. d…	AIDS/HIV (CCI) Diagnoses
ICD-10-WHO	B20.6	HIV disease resulting in Pneumocystis carinii pneumonia					AIDS/HIV (CCI) Diagnoses (ICD-10-WHO)	List of AIDS/HIV diagnoses, based on the CCI definition	ICD-10-WHO: B20.x–B22.x, B24.x	https://app.navidence.com/valuesets/0c6798dd-5ad7-43dd-ad81-7fa00415a922	Quan et al. Coding algorithms for defining comorbidities in ICD-9-CM and ICD-10 administrative data. Medical Care 2005; 43(11):1130-1139. DOI: 10.1097/01.mlr.0000182534.19832.83. [PMID: 16224307];;Quan et al. Updating and Validating the Charlson Comorbidity Index and Score for Risk Adjustment in Hospital Discharge Abstracts Using Data From 6 Countries. Am J Epidemiol. 2011 Mar 15;173(6):676-82. d…	AIDS/HIV (CCI) Diagnoses
ICD-10-WHO	B20	HIV disease resulting in unspecified infectious or parasitic disease					AIDS/HIV (CCI) Diagnoses (ICD-10-WHO)	List of AIDS/HIV diagnoses, based on the CCI definition	ICD-10-WHO: B20.x–B22.x, B24.x	https://app.navidence.com/valuesets/0c6798dd-5ad7-43dd-ad81-7fa00415a922	Quan et al. Coding algorithms for defining comorbidities in ICD-9-CM and ICD-10 administrative data. Medical Care 2005; 43(11):1130-1139. DOI: 10.1097/01.mlr.0000182534.19832.83. [PMID: 16224307];;Quan et al. Updating and Validating the Charlson Comorbidity Index and Score for Risk Adjustment in Hospital Discharge Abstracts Using Data From 6 Countries. Am J Epidemiol. 2011 Mar 15;173(6):676-82. d…	AIDS/HIV (CCI) Diagnoses
ICD-10-WHO	B20.9	HIV disease resulting in unspecified infectious or parasitic disease					AIDS/HIV (CCI) Diagnoses (ICD-10-WHO)	List of AIDS/HIV diagnoses, based on the CCI definition	ICD-10-WHO: B20.x–B22.x, B24.x	https://app.navidence.com/valuesets/0c6798dd-5ad7-43dd-ad81-7fa00415a922	Quan et al. Coding algorithms for defining comorbidities in ICD-9-CM and ICD-10 administrative data. Medical Care 2005; 43(11):1130-1139. DOI: 10.1097/01.mlr.0000182534.19832.83. [PMID: 16224307];;Quan et al. Updating and Validating the Charlson Comorbidity Index and Score for Risk Adjustment in Hospital Discharge Abstracts Using Data From 6 Countries. Am J Epidemiol. 2011 Mar 15;173(6):676-82. d…	AIDS/HIV (CCI) Diagnoses
ICD-10-WHO	B21	HIV disease resulting in unspecified malignant neoplasm					AIDS/HIV (CCI) Diagnoses (ICD-10-WHO)	List of AIDS/HIV diagnoses, based on the CCI definition	ICD-10-WHO: B20.x–B22.x, B24.x	https://app.navidence.com/valuesets/0c6798dd-5ad7-43dd-ad81-7fa00415a922	Quan et al. Coding algorithms for defining comorbidities in ICD-9-CM and ICD-10 administrative data. Medical Care 2005; 43(11):1130-1139. DOI: 10.1097/01.mlr.0000182534.19832.83. [PMID: 16224307];;Quan et al. Updating and Validating the Charlson Comorbidity Index and Score for Risk Adjustment in Hospital Discharge Abstracts Using Data From 6 Countries. Am J Epidemiol. 2011 Mar 15;173(6):676-82. d…	AIDS/HIV (CCI) Diagnoses
ICD-10-WHO	B21.9	HIV disease resulting in unspecified malignant neoplasm					AIDS/HIV (CCI) Diagnoses (ICD-10-WHO)	List of AIDS/HIV diagnoses, based on the CCI definition	ICD-10-WHO: B20.x–B22.x, B24.x	https://app.navidence.com/valuesets/0c6798dd-5ad7-43dd-ad81-7fa00415a922	Quan et al. Coding algorithms for defining comorbidities in ICD-9-CM and ICD-10 administrative data. Medical Care 2005; 43(11):1130-1139. DOI: 10.1097/01.mlr.0000182534.19832.83. [PMID: 16224307];;Quan et al. Updating and Validating the Charlson Comorbidity Index and Score for Risk Adjustment in Hospital Discharge Abstracts Using Data From 6 Countries. Am J Epidemiol. 2011 Mar 15;173(6):676-82. d…	AIDS/HIV (CCI) Diagnoses
ICD-10-WHO	B22.2	HIV disease resulting in wasting syndrome					AIDS/HIV (CCI) Diagnoses (ICD-10-WHO)	List of AIDS/HIV diagnoses, based on the CCI definition	ICD-10-WHO: B20.x–B22.x, B24.x	https://app.navidence.com/valuesets/0c6798dd-5ad7-43dd-ad81-7fa00415a922	Quan et al. Coding algorithms for defining comorbidities in ICD-9-CM and ICD-10 administrative data. Medical Care 2005; 43(11):1130-1139. DOI: 10.1097/01.mlr.0000182534.19832.83. [PMID: 16224307];;Quan et al. Updating and Validating the Charlson Comorbidity Index and Score for Risk Adjustment in Hospital Discharge Abstracts Using Data From 6 Countries. Am J Epidemiol. 2011 Mar 15;173(6):676-82. d…	AIDS/HIV (CCI) Diagnoses
ICD-10-WHO	B22	Human immunodeficiency virus [HIV] disease resulting in other specified diseases					AIDS/HIV (CCI) Diagnoses (ICD-10-WHO)	List of AIDS/HIV diagnoses, based on the CCI definition	ICD-10-WHO: B20.x–B22.x, B24.x	https://app.navidence.com/valuesets/0c6798dd-5ad7-43dd-ad81-7fa00415a922	Quan et al. Coding algorithms for defining comorbidities in ICD-9-CM and ICD-10 administrative data. Medical Care 2005; 43(11):1130-1139. DOI: 10.1097/01.mlr.0000182534.19832.83. [PMID: 16224307];;Quan et al. Updating and Validating the Charlson Comorbidity Index and Score for Risk Adjustment in Hospital Discharge Abstracts Using Data From 6 Countries. Am J Epidemiol. 2011 Mar 15;173(6):676-82. d…	AIDS/HIV (CCI) Diagnoses
ICD-10-WHO	B24	Unspecified human immunodeficiency virus [HIV] disease					AIDS/HIV (CCI) Diagnoses (ICD-10-WHO)	List of AIDS/HIV diagnoses, based on the CCI definition	ICD-10-WHO: B20.x–B22.x, B24.x	https://app.navidence.com/valuesets/0c6798dd-5ad7-43dd-ad81-7fa00415a922	Quan et al. Coding algorithms for defining comorbidities in ICD-9-CM and ICD-10 administrative data. Medical Care 2005; 43(11):1130-1139. DOI: 10.1097/01.mlr.0000182534.19832.83. [PMID: 16224307];;Quan et al. Updating and Validating the Charlson Comorbidity Index and Score for Risk Adjustment in Hospital Discharge Abstracts Using Data From 6 Countries. Am J Epidemiol. 2011 Mar 15;173(6):676-82. d…	AIDS/HIV (CCI) Diagnoses
ICD-9-CM Diagnoses	042	Human immunodeficiency virus [HIV] disease					AIDS/HIV (CCI) Diagnoses (ICD-9-CM)	List of AIDS/HIV diagnoses, based on the CCI definition	ICD-9-CM: 042	https://app.navidence.com/valuesets/cb6a343e-e434-46fd-884f-b8211b35a1ac	U.S. Centers for Disease Control and Prevention (CDC). Official Authorized Addenda: Human Immunodeficiency Virus Infection Codes and Official Guidelines for Coding and Reporting ICD-9-CM. Publication date: 09/30/1994. Available at: https://www.cdc.gov/mmwr/preview/mmwrhtml/00032908.htm [Accessed 14 August 2025];;Deyo RA, Cherkin DC, Ciol MA. Adapting a clinical comorbidity index for use with ICD-…	AIDS/HIV (CCI) Diagnoses
SNOMED CT US	713897006	Burkitt lymphoma co-occurrent with human immunodeficiency virus infection					AIDS/HIV (CCI) Diagnoses (SNOMED CT US)	List of AIDS/HIV diagnoses, based on the CCI definition		https://app.navidence.com/valuesets/d5ab0731-7019-4d80-b845-5a609544bbc0	Fortin SP, Reps J, and Ryan P. Adaptation and validation of a coding algorithm for the Charlson Comorbidity Index in administrative claims data using the SNOMED CT standardized vocabulary. BMC Med Inform Decis Mak. 2022; 22: 261. doi: 10.1186/s12911-022-02006-1. [PMID: 36207711];;Fortin SP, Reps J, and Ryan P. Correction to: Adaptation and validation of a coding algorithm for the Charlson Comorbi…	AIDS/HIV (CCI) Diagnoses
SNOMED CT US	713571008	Disorder of central nervous system co-occurrent with human immunodeficiency virus infection					AIDS/HIV (CCI) Diagnoses (SNOMED CT US)	List of AIDS/HIV diagnoses, based on the CCI definition		https://app.navidence.com/valuesets/d5ab0731-7019-4d80-b845-5a609544bbc0	Fortin SP, Reps J, and Ryan P. Adaptation and validation of a coding algorithm for the Charlson Comorbidity Index in administrative claims data using the SNOMED CT standardized vocabulary. BMC Med Inform Decis Mak. 2022; 22: 261. doi: 10.1186/s12911-022-02006-1. [PMID: 36207711];;Fortin SP, Reps J, and Ryan P. Correction to: Adaptation and validation of a coding algorithm for the Charlson Comorbi…	AIDS/HIV (CCI) Diagnoses
SNOMED CT US	713484001	Disorder of respiratory system co-occurrent with human immunodeficiency virus infection					AIDS/HIV (CCI) Diagnoses (SNOMED CT US)	List of AIDS/HIV diagnoses, based on the CCI definition		https://app.navidence.com/valuesets/d5ab0731-7019-4d80-b845-5a609544bbc0	Fortin SP, Reps J, and Ryan P. Adaptation and validation of a coding algorithm for the Charlson Comorbidity Index in administrative claims data using the SNOMED CT standardized vocabulary. BMC Med Inform Decis Mak. 2022; 22: 261. doi: 10.1186/s12911-022-02006-1. [PMID: 36207711];;Fortin SP, Reps J, and Ryan P. Correction to: Adaptation and validation of a coding algorithm for the Charlson Comorbi…	AIDS/HIV (CCI) Diagnoses
SNOMED CT US	397763006	Human immunodeficiency virus encephalopathy					AIDS/HIV (CCI) Diagnoses (SNOMED CT US)	List of AIDS/HIV diagnoses, based on the CCI definition		https://app.navidence.com/valuesets/d5ab0731-7019-4d80-b845-5a609544bbc0	Fortin SP, Reps J, and Ryan P. Adaptation and validation of a coding algorithm for the Charlson Comorbidity Index in administrative claims data using the SNOMED CT standardized vocabulary. BMC Med Inform Decis Mak. 2022; 22: 261. doi: 10.1186/s12911-022-02006-1. [PMID: 36207711];;Fortin SP, Reps J, and Ryan P. Correction to: Adaptation and validation of a coding algorithm for the Charlson Comorbi…	AIDS/HIV (CCI) Diagnoses
SNOMED CT US	86406008	Human immunodeficiency virus infection					AIDS/HIV (CCI) Diagnoses (SNOMED CT US)	List of AIDS/HIV diagnoses, based on the CCI definition		https://app.navidence.com/valuesets/d5ab0731-7019-4d80-b845-5a609544bbc0	Fortin SP, Reps J, and Ryan P. Adaptation and validation of a coding algorithm for the Charlson Comorbidity Index in administrative claims data using the SNOMED CT standardized vocabulary. BMC Med Inform Decis Mak. 2022; 22: 261. doi: 10.1186/s12911-022-02006-1. [PMID: 36207711];;Fortin SP, Reps J, and Ryan P. Correction to: Adaptation and validation of a coding algorithm for the Charlson Comorbi…	AIDS/HIV (CCI) Diagnoses
SNOMED CT US	186708007	Human immunodeficiency virus infection with secondary clinical infectious disease					AIDS/HIV (CCI) Diagnoses (SNOMED CT US)	List of AIDS/HIV diagnoses, based on the CCI definition		https://app.navidence.com/valuesets/d5ab0731-7019-4d80-b845-5a609544bbc0	Fortin SP, Reps J, and Ryan P. Adaptation and validation of a coding algorithm for the Charlson Comorbidity Index in administrative claims data using the SNOMED CT standardized vocabulary. BMC Med Inform Decis Mak. 2022; 22: 261. doi: 10.1186/s12911-022-02006-1. [PMID: 36207711];;Fortin SP, Reps J, and Ryan P. Correction to: Adaptation and validation of a coding algorithm for the Charlson Comorbi…	AIDS/HIV (CCI) Diagnoses
SNOMED CT US	713722001	Infection caused by Cytomegalovirus co-occurrent with human immunodeficiency virus infection					AIDS/HIV (CCI) Diagnoses (SNOMED CT US)	List of AIDS/HIV diagnoses, based on the CCI definition		https://app.navidence.com/valuesets/d5ab0731-7019-4d80-b845-5a609544bbc0	Fortin SP, Reps J, and Ryan P. Adaptation and validation of a coding algorithm for the Charlson Comorbidity Index in administrative claims data using the SNOMED CT standardized vocabulary. BMC Med Inform Decis Mak. 2022; 22: 261. doi: 10.1186/s12911-022-02006-1. [PMID: 36207711];;Fortin SP, Reps J, and Ryan P. Correction to: Adaptation and validation of a coding algorithm for the Charlson Comorbi…	AIDS/HIV (CCI) Diagnoses
SNOMED CT US	713490002	Infection caused by Pneumocystis co-occurrent with human immunodeficiency virus infection					AIDS/HIV (CCI) Diagnoses (SNOMED CT US)	List of AIDS/HIV diagnoses, based on the CCI definition		https://app.navidence.com/valuesets/d5ab0731-7019-4d80-b845-5a609544bbc0	Fortin SP, Reps J, and Ryan P. Adaptation and validation of a coding algorithm for the Charlson Comorbidity Index in administrative claims data using the SNOMED CT standardized vocabulary. BMC Med Inform Decis Mak. 2022; 22: 261. doi: 10.1186/s12911-022-02006-1. [PMID: 36207711];;Fortin SP, Reps J, and Ryan P. Correction to: Adaptation and validation of a coding algorithm for the Charlson Comorbi…	AIDS/HIV (CCI) Diagnoses
SNOMED CT US	713572001	Malignant neoplastic disease co-occurrent with human immunodeficiency virus infection					AIDS/HIV (CCI) Diagnoses (SNOMED CT US)	List of AIDS/HIV diagnoses, based on the CCI definition		https://app.navidence.com/valuesets/d5ab0731-7019-4d80-b845-5a609544bbc0	Fortin SP, Reps J, and Ryan P. Adaptation and validation of a coding algorithm for the Charlson Comorbidity Index in administrative claims data using the SNOMED CT standardized vocabulary. BMC Med Inform Decis Mak. 2022; 22: 261. doi: 10.1186/s12911-022-02006-1. [PMID: 36207711];;Fortin SP, Reps J, and Ryan P. Correction to: Adaptation and validation of a coding algorithm for the Charlson Comorbi…	AIDS/HIV (CCI) Diagnoses
SNOMED CT US	442537007	Non-Hodgkin lymphoma associated with Human immunodeficiency virus infection					AIDS/HIV (CCI) Diagnoses (SNOMED CT US)	List of AIDS/HIV diagnoses, based on the CCI definition		https://app.navidence.com/valuesets/d5ab0731-7019-4d80-b845-5a609544bbc0	Fortin SP, Reps J, and Ryan P. Adaptation and validation of a coding algorithm for the Charlson Comorbidity Index in administrative claims data using the SNOMED CT standardized vocabulary. BMC Med Inform Decis Mak. 2022; 22: 261. doi: 10.1186/s12911-022-02006-1. [PMID: 36207711];;Fortin SP, Reps J, and Ryan P. Correction to: Adaptation and validation of a coding algorithm for the Charlson Comorbi…	AIDS/HIV (CCI) Diagnoses
SNOMED CT US	713880000	Opportunistic mycosis co-occurrent with human immunodeficiency virus infection					AIDS/HIV (CCI) Diagnoses (SNOMED CT US)	List of AIDS/HIV diagnoses, based on the CCI definition		https://app.navidence.com/valuesets/d5ab0731-7019-4d80-b845-5a609544bbc0	Fortin SP, Reps J, and Ryan P. Adaptation and validation of a coding algorithm for the Charlson Comorbidity Index in administrative claims data using the SNOMED CT standardized vocabulary. BMC Med Inform Decis Mak. 2022; 22: 261. doi: 10.1186/s12911-022-02006-1. [PMID: 36207711];;Fortin SP, Reps J, and Ryan P. Correction to: Adaptation and validation of a coding algorithm for the Charlson Comorbi…	AIDS/HIV (CCI) Diagnoses
NDC	50419035510	1 ML alemtuzumab 30 MG/ML Injection [Campath]	Anti - CD52 Immunomodulator Not current: 200901 to 200901 Not current: 200901 to 201102 Route: Injectable Product		alemtuzumab	Campath, Mabcampath, Lemtrada	Alemtuzumab Therapies (Merck) (NDC)	List of alemtuzumab therapies		https://app.navidence.com/valuesets/3e2e2c9b-a099-42ed-9803-7dcf574522d3		Alemtuzumab Therapies (Merck)
NDC	50419035512	1 ML alemtuzumab 30 MG/ML Injection [Campath]	Anti - CD52 Immunomodulator Not current: 200901 to 200901 Not current: 200901 to 201101 Route: Injectable Product		alemtuzumab	Mabcampath, Campath, Lemtrada	Alemtuzumab Therapies (Merck) (NDC)	List of alemtuzumab therapies		https://app.navidence.com/valuesets/3e2e2c9b-a099-42ed-9803-7dcf574522d3		Alemtuzumab Therapies (Merck)
NDC	50419035703	1 ML alemtuzumab 30 MG/ML Injection [Campath]	Anti - CD52 Immunomodulator Not current: 200901 to 200901 Not current: 200901 to 201212 Route: Injectable Product		alemtuzumab	Mabcampath, Campath, Lemtrada	Alemtuzumab Therapies (Merck) (NDC)	List of alemtuzumab therapies		https://app.navidence.com/valuesets/3e2e2c9b-a099-42ed-9803-7dcf574522d3		Alemtuzumab Therapies (Merck)
NDC	58468035703	1 ML alemtuzumab 30 MG/ML Injection [Campath]	Anti - CD52 Immunomodulator Not current: 200901 to 200901 Active since: 200901 Route: Injectable Product		alemtuzumab	Mabcampath, Campath, Lemtrada	Alemtuzumab Therapies (Merck) (NDC)	List of alemtuzumab therapies		https://app.navidence.com/valuesets/3e2e2c9b-a099-42ed-9803-7dcf574522d3		Alemtuzumab Therapies (Merck)
NDC	58468020001	1.2 ML alemtuzumab 10 MG/ML Injection [Lemtrada]	Anti - CD52 Immunomodulator Active since: 201412 Route: Injectable Product		alemtuzumab	Mabcampath, Campath, Lemtrada	Alemtuzumab Therapies (Merck) (NDC)	List of alemtuzumab therapies		https://app.navidence.com/valuesets/3e2e2c9b-a099-42ed-9803-7dcf574522d3		Alemtuzumab Therapies (Merck)
Uncoded Text		alemtuzumab	Monoclonal antibodies Campath no longer available only Lemtrada is, which is off label (Multiple sclerosis) rarely used for rejection		alemtuzumab	Mabcampath, Campath, Lemtrada	Alemtuzumab Therapies (Name)	List of alemtuzumab therapies		https://app.navidence.com/valuesets/581b13d3-f270-4ead-b17f-1430c890290d		Alemtuzumab Therapies (Merck)
HCPCS	C9110	Alemtuzumab (campath)	Code Deleted 01 Jan 2003		alemtuzumab	Campath, Mabcampath, Lemtrada	Alemtuzumab Therapy Procedures (HCPCS)	List of alemtuzumab therapy procedures		https://app.navidence.com/valuesets/0a10e3a3-04e1-4697-828f-88541a833d91		Alemtuzumab Therapies (Merck)
HCPCS	S0087	Alemtuzumab (campath)	Code Deleted 01 Jan 2003		alemtuzumab	Campath, Mabcampath, Lemtrada	Alemtuzumab Therapy Procedures (HCPCS)	List of alemtuzumab therapy procedures		https://app.navidence.com/valuesets/0a10e3a3-04e1-4697-828f-88541a833d91		Alemtuzumab Therapies (Merck)
HCPCS	J0202	Injection, alemtuzumab, 1 mg	Monoclonal antibodies		alemtuzumab	Campath, Mabcampath, Lemtrada	Alemtuzumab Therapy Procedures (HCPCS)	List of alemtuzumab therapy procedures		https://app.navidence.com/valuesets/0a10e3a3-04e1-4697-828f-88541a833d91		Alemtuzumab Therapies (Merck)
HCPCS	Q9979	Injection, alemtuzumab, 1 mg	deleted 2016-01-01 Code Deleted 2016-01-01 Monoclonal antibodies		alemtuzumab	Campath, Mabcampath, Lemtrada	Alemtuzumab Therapy Procedures (HCPCS)	List of alemtuzumab therapy procedures		https://app.navidence.com/valuesets/0a10e3a3-04e1-4697-828f-88541a833d91		Alemtuzumab Therapies (Merck)
HCPCS	J9010	Injection, alemtuzumab, 10 mg	deleted 2016-01-01 Code Deleted 2016-01-01 Monoclonal antibodies		alemtuzumab	Campath, Mabcampath, Lemtrada	Alemtuzumab Therapy Procedures (HCPCS)	List of alemtuzumab therapy procedures		https://app.navidence.com/valuesets/0a10e3a3-04e1-4697-828f-88541a833d91		Alemtuzumab Therapies (Merck)
NDC	00009092601	5 ML lymphocyte immune globulin, anti-thymocyte globulin, equine 50 MG/ML Injection	Anti - lymphocyte receptor antibodies		lymphocyte immune globulin, anti-thymocyte globulin	ATGAM, Thymoglobulin	Anti-lymphocyte receptor antibodies (ALA) Therapies (Merck) (NDC)	List of anti-lymphocyte receptor antibodies (ALA) therapies		https://app.navidence.com/valuesets/8dae8416-177d-440d-bc5a-58d20b317e00		Anti-lymphocyte receptor antibodies (ALA) Therapies (Merck)
NDC	00009092604	5 ML lymphocyte immune globulin, anti-thymocyte globulin, equine 50 MG/ML Injection [ATGAM]	Not current: 200902 to 201212 Route: Injectable Product		antithymocyte globulin, anti-thymocyte globulin, lymphocyte immune globulin	ATGAM, Thymoglobulin	Anti-lymphocyte receptor antibodies (ALA) Therapies (Merck) (NDC)	List of anti-lymphocyte receptor antibodies (ALA) therapies		https://app.navidence.com/valuesets/8dae8416-177d-440d-bc5a-58d20b317e00		Anti-lymphocyte receptor antibodies (ALA) Therapies (Merck)
NDC	00009092607	5 ML lymphocyte immune globulin, anti-thymocyte globulin, equine 50 MG/ML Injection [ATGAM]	Not current: 200801 to 200901 Not current: 200706 to 201212 Route: Injectable Product		antithymocyte globulin, anti-thymocyte globulin, lymphocyte immune globulin	ATGAM, Thymoglobulin	Anti-lymphocyte receptor antibodies (ALA) Therapies (Merck) (NDC)	List of anti-lymphocyte receptor antibodies (ALA) therapies		https://app.navidence.com/valuesets/8dae8416-177d-440d-bc5a-58d20b317e00		Anti-lymphocyte receptor antibodies (ALA) Therapies (Merck)
NDC	00009722401	5 ML lymphocyte immune globulin, anti-thymocyte globulin, equine 50 MG/ML Injection [ATGAM]	Not current: 200801 to 200901 Active since: 200706 Route: Injectable Product		antithymocyte globulin, anti-thymocyte globulin, lymphocyte immune globulin	ATGAM, Thymoglobulin	Anti-lymphocyte receptor antibodies (ALA) Therapies (Merck) (NDC)	List of anti-lymphocyte receptor antibodies (ALA) therapies		https://app.navidence.com/valuesets/8dae8416-177d-440d-bc5a-58d20b317e00		Anti-lymphocyte receptor antibodies (ALA) Therapies (Merck)
NDC	00009722402	5 ML lymphocyte immune globulin, anti-thymocyte globulin, equine 50 MG/ML Injection [ATGAM]	Active since: 200706 Route: Injectable Product		antithymocyte globulin, anti-thymocyte globulin, lymphocyte immune globulin	ATGAM, Thymoglobulin	Anti-lymphocyte receptor antibodies (ALA) Therapies (Merck) (NDC)	List of anti-lymphocyte receptor antibodies (ALA) therapies		https://app.navidence.com/valuesets/8dae8416-177d-440d-bc5a-58d20b317e00		Anti-lymphocyte receptor antibodies (ALA) Therapies (Merck)
NDC	50242005110	10 ML rituximab 10 MG/ML Injection [Rituxan]	Anti - lymphocyte receptor antibodies Active since: 201906 Route: Injectable Product		rituximab	Riabni, Truxima, MabThera, Xpovio 100 mg once-weekly, Xpovio 40 mg once-weekly, Xpovio 40 mg twice-weekly, Xpovio 60 mg once-weekly, Xpovio 60 mg twice-weekly, Xpovio 80 mg once-weekly, Xpovio 80 mg twice-weekly (160 mg weekly), Xpovio, Xpovio 80 mg twice-weekly, Sutent, Rituxan, Rituxan Hycela, Ruxience, Rixathon	Anti-lymphocyte receptor antibodies (ALA) Therapies (Merck) (NDC)	List of anti-lymphocyte receptor antibodies (ALA) therapies		https://app.navidence.com/valuesets/8dae8416-177d-440d-bc5a-58d20b317e00		Anti-lymphocyte receptor antibodies (ALA) Therapies (Merck)
NDC	50242005121	10 ML rituximab 10 MG/ML Injection [Rituxan]	Anti - lymphocyte receptor antibodies Not current: 200706 to 200901 Active since: 201508 Route: Injectable Product		rituximab	Riabni, Truxima, MabThera, Xpovio 100 mg once-weekly, Xpovio 40 mg once-weekly, Xpovio 40 mg twice-weekly, Xpovio 60 mg once-weekly, Xpovio 60 mg twice-weekly, Xpovio 80 mg once-weekly, Xpovio 80 mg twice-weekly (160 mg weekly), Xpovio, Xpovio 80 mg twice-weekly, Sutent, Rituxan, Rituxan Hycela, Ruxience, Rixathon	Anti-lymphocyte receptor antibodies (ALA) Therapies (Merck) (NDC)	List of anti-lymphocyte receptor antibodies (ALA) therapies		https://app.navidence.com/valuesets/8dae8416-177d-440d-bc5a-58d20b317e00		Anti-lymphocyte receptor antibodies (ALA) Therapies (Merck)
NDC	63459010310	10 ML rituximab-abbs 10 MG/ML Injection [Truxima]	Anti - lymphocyte receptor antibodies Active since: 201901 Route: Injectable Product		rituximab	Riabni, Truxima, MabThera, Xpovio 100 mg once-weekly, Xpovio 40 mg once-weekly, Xpovio 40 mg twice-weekly, Xpovio 60 mg once-weekly, Xpovio 60 mg twice-weekly, Xpovio 80 mg once-weekly, Xpovio 80 mg twice-weekly (160 mg weekly), Xpovio, Xpovio 80 mg twice-weekly, Sutent, Rituxan, Rituxan Hycela, Ruxience, Rixathon	Anti-lymphocyte receptor antibodies (ALA) Therapies (Merck) (NDC)	List of anti-lymphocyte receptor antibodies (ALA) therapies		https://app.navidence.com/valuesets/8dae8416-177d-440d-bc5a-58d20b317e00		Anti-lymphocyte receptor antibodies (ALA) Therapies (Merck)
NDC	55513022401	10 ML rituximab-arrx 10 MG/ML Injection [Riabni]	Anti - lymphocyte receptor antibodies Active since: 202102 Route: Injectable Product		rituximab	Truxima, MabThera, Xpovio 100 mg once-weekly, Xpovio 40 mg once-weekly, Xpovio 40 mg twice-weekly, Xpovio 60 mg once-weekly, Xpovio 60 mg twice-weekly, Xpovio 80 mg once-weekly, Xpovio 80 mg twice-weekly (160 mg weekly), Xpovio, Xpovio 80 mg twice-weekly, Sutent, Rituxan, Ruxience, Rixathon, Riabni, Rituxan Hycela	Anti-lymphocyte receptor antibodies (ALA) Therapies (Merck) (NDC)	List of anti-lymphocyte receptor antibodies (ALA) therapies		https://app.navidence.com/valuesets/8dae8416-177d-440d-bc5a-58d20b317e00		Anti-lymphocyte receptor antibodies (ALA) Therapies (Merck)
NDC	00069023801	10 ML rituximab-pvvr 10 MG/ML Injection [Ruxience]	Anti - lymphocyte receptor antibodies Active since: 202002 Route: Injectable Product		rituximab	MabThera, Xpovio 100 mg once-weekly, Xpovio 40 mg once-weekly, Xpovio 40 mg twice-weekly, Xpovio 60 mg once-weekly, Xpovio 60 mg twice-weekly, Xpovio 80 mg once-weekly, Xpovio 80 mg twice-weekly (160 mg weekly), Xpovio, Xpovio 80 mg twice-weekly, Sutent, Rituxan, Riabni, Rituxan Hycela, Ruxience, Truxima, Rixathon	Anti-lymphocyte receptor antibodies (ALA) Therapies (Merck) (NDC)	List of anti-lymphocyte receptor antibodies (ALA) therapies		https://app.navidence.com/valuesets/8dae8416-177d-440d-bc5a-58d20b317e00		Anti-lymphocyte receptor antibodies (ALA) Therapies (Merck)
NDC	50242010801	11.7 ML hyaluronidase, human recombinant 2000 UNT/ML / rituximab 120 MG/ML Injection [Rituxan Hycela]	Anti - lymphocyte receptor antibodies Active since: 201708 Route: Injectable Product		Hyaluronidase Human, Recombinant/Rituximab	MabThera, Xpovio 100 mg once-weekly, Xpovio 40 mg once-weekly, Xpovio 40 mg twice-weekly, Xpovio 60 mg once-weekly, Xpovio 60 mg twice-weekly, Xpovio 80 mg once-weekly, Xpovio 80 mg twice-weekly (160 mg weekly), Xpovio, Xpovio 80 mg twice-weekly, Sutent, Rixathon, Riabni, Rituxan, Rituxan Hycela, Ruxience, Truxima	Anti-lymphocyte receptor antibodies (ALA) Therapies (Merck) (NDC)	List of anti-lymphocyte receptor antibodies (ALA) therapies		https://app.navidence.com/valuesets/8dae8416-177d-440d-bc5a-58d20b317e00		Anti-lymphocyte receptor antibodies (ALA) Therapies (Merck)
NDC	50242010901	13.4 ML hyaluronidase, human recombinant 2000 UNT/ML / rituximab 120 MG/ML Injection [Rituxan Hycela]	Anti - lymphocyte receptor antibodies Active since: 201708 Route: Injectable Product		Hyaluronidase Human, Recombinant/Rituximab	Riabni, Truxima, MabThera, Xpovio 100 mg once-weekly, Xpovio 40 mg once-weekly, Xpovio 40 mg twice-weekly, Xpovio 60 mg once-weekly, Xpovio 60 mg twice-weekly, Xpovio 80 mg once-weekly, Xpovio 80 mg twice-weekly (160 mg weekly), Xpovio, Xpovio 80 mg twice-weekly, Sutent, Rituxan, Rituxan Hycela, Ruxience, Rixathon	Anti-lymphocyte receptor antibodies (ALA) Therapies (Merck) (NDC)	List of anti-lymphocyte receptor antibodies (ALA) therapies		https://app.navidence.com/valuesets/8dae8416-177d-440d-bc5a-58d20b317e00		Anti-lymphocyte receptor antibodies (ALA) Therapies (Merck)
NDC	50242005306	50 ML rituximab 10 MG/ML Injection [Rituxan]	Anti - lymphocyte receptor antibodies Not current: 200706 to 200901 Active since: 201508 Route: Injectable Product		rituximab	Riabni, Truxima, MabThera, Xpovio 100 mg once-weekly, Xpovio 40 mg once-weekly, Xpovio 40 mg twice-weekly, Xpovio 60 mg once-weekly, Xpovio 60 mg twice-weekly, Xpovio 80 mg once-weekly, Xpovio 80 mg twice-weekly (160 mg weekly), Xpovio, Xpovio 80 mg twice-weekly, Sutent, Rituxan, Rituxan Hycela, Ruxience, Rixathon	Anti-lymphocyte receptor antibodies (ALA) Therapies (Merck) (NDC)	List of anti-lymphocyte receptor antibodies (ALA) therapies		https://app.navidence.com/valuesets/8dae8416-177d-440d-bc5a-58d20b317e00		Anti-lymphocyte receptor antibodies (ALA) Therapies (Merck)
NDC	63459010450	50 ML rituximab-abbs 10 MG/ML Injection [Truxima]	Anti - lymphocyte receptor antibodies Active since: 201901 Route: Injectable Product		rituximab	Riabni, Truxima, MabThera, Xpovio 100 mg once-weekly, Xpovio 40 mg once-weekly, Xpovio 40 mg twice-weekly, Xpovio 60 mg once-weekly, Xpovio 60 mg twice-weekly, Xpovio 80 mg once-weekly, Xpovio 80 mg twice-weekly (160 mg weekly), Xpovio, Xpovio 80 mg twice-weekly, Sutent, Rituxan, Rituxan Hycela, Ruxience, Rixathon	Anti-lymphocyte receptor antibodies (ALA) Therapies (Merck) (NDC)	List of anti-lymphocyte receptor antibodies (ALA) therapies		https://app.navidence.com/valuesets/8dae8416-177d-440d-bc5a-58d20b317e00		Anti-lymphocyte receptor antibodies (ALA) Therapies (Merck)
NDC	55513032601	50 ML rituximab-arrx 10 MG/ML Injection [Riabni]	Anti - lymphocyte receptor antibodies Active since: 202102 Route: Injectable Product		rituximab	Riabni, Truxima, MabThera, Xpovio 100 mg once-weekly, Xpovio 40 mg once-weekly, Xpovio 40 mg twice-weekly, Xpovio 60 mg once-weekly, Xpovio 60 mg twice-weekly, Xpovio 80 mg once-weekly, Xpovio 80 mg twice-weekly (160 mg weekly), Xpovio, Xpovio 80 mg twice-weekly, Sutent, Rituxan, Rituxan Hycela, Ruxience, Rixathon	Anti-lymphocyte receptor antibodies (ALA) Therapies (Merck) (NDC)	List of anti-lymphocyte receptor antibodies (ALA) therapies		https://app.navidence.com/valuesets/8dae8416-177d-440d-bc5a-58d20b317e00		Anti-lymphocyte receptor antibodies (ALA) Therapies (Merck)
NDC	00069024901	50 ML rituximab-pvvr 10 MG/ML Injection [Ruxience]	Anti - lymphocyte receptor antibodies Active since: 202002 Route: Injectable Product		rituximab	MabThera, Xpovio 100 mg once-weekly, Xpovio 40 mg once-weekly, Xpovio 40 mg twice-weekly, Xpovio 60 mg once-weekly, Xpovio 60 mg twice-weekly, Xpovio 80 mg once-weekly, Xpovio 80 mg twice-weekly (160 mg weekly), Xpovio, Xpovio 80 mg twice-weekly, Sutent, Rituxan, Riabni, Rituxan Hycela, Ruxience, Truxima, Rixathon	Anti-lymphocyte receptor antibodies (ALA) Therapies (Merck) (NDC)	List of anti-lymphocyte receptor antibodies (ALA) therapies		https://app.navidence.com/valuesets/8dae8416-177d-440d-bc5a-58d20b317e00		Anti-lymphocyte receptor antibodies (ALA) Therapies (Merck)
NDC	59676010101	muromonab-CD3 1 MG/ML Injectable Solution	Anti - lymphocyte receptor antibodies Not current: 200706 to 200901		muromonab-CD3	Orthoclone OKT3	Anti-lymphocyte receptor antibodies (ALA) Therapies (Merck) (NDC)	List of anti-lymphocyte receptor antibodies (ALA) therapies		https://app.navidence.com/valuesets/8dae8416-177d-440d-bc5a-58d20b317e00		Anti-lymphocyte receptor antibodies (ALA) Therapies (Merck)
NDC	58468008001	rabbit anti-human T-lymphocyte globulin 25 MG Injection [Thymoglobulin]	Not current: 200801 to 200901 Active since: 200706 Route: Injectable Product		antithymocyte globulin, anti-thymocyte globulin, lymphocyte immune globulin	ATGAM, Thymoglobulin	Anti-lymphocyte receptor antibodies (ALA) Therapies (Merck) (NDC)	List of anti-lymphocyte receptor antibodies (ALA) therapies		https://app.navidence.com/valuesets/8dae8416-177d-440d-bc5a-58d20b317e00		Anti-lymphocyte receptor antibodies (ALA) Therapies (Merck)
NDC	62053053425	rabbit anti-human T-lymphocyte globulin 25 MG Injection [Thymoglobulin]	Not current: 200706 to 200901 Not current: 200706 to 201301 Route: Injectable Product		antithymocyte globulin, anti-thymocyte globulin, lymphocyte immune globulin	ATGAM, Thymoglobulin	Anti-lymphocyte receptor antibodies (ALA) Therapies (Merck) (NDC)	List of anti-lymphocyte receptor antibodies (ALA) therapies		https://app.navidence.com/valuesets/8dae8416-177d-440d-bc5a-58d20b317e00		Anti-lymphocyte receptor antibodies (ALA) Therapies (Merck)
Uncoded Text		lymphocyte immune globulin, anti-thymocyte globulin	commonly used for both induction and for the treatment of acute rejection		lymphocyte immune globulin, anti-thymocyte globulin	ATGAM, Thymoglobulin	Anti-lymphocyte receptor antibodies (ALA) Therapies (Name)	List of anti-lymphocyte receptor antibodies (ALA) therapies		https://app.navidence.com/valuesets/a20c2b43-5c92-4889-9a07-27ef04556107		Anti-lymphocyte receptor antibodies (ALA) Therapies (Merck)
Uncoded Text		muromonab-CD3	voluntarily withdrawn from the United States market in 2010 Monoclonal antibodies		muromonab-CD3	Orthoclone OKT3	Anti-lymphocyte receptor antibodies (ALA) Therapies (Name)	List of anti-lymphocyte receptor antibodies (ALA) therapies		https://app.navidence.com/valuesets/a20c2b43-5c92-4889-9a07-27ef04556107		Anti-lymphocyte receptor antibodies (ALA) Therapies (Merck)
Uncoded Text		rituximab	CD20 (Clusters of Differentiation 20) inhibitors use is relatively common for acute antibody-mediated rejection (off label)		rituximab	Truxima, MabThera, Rixathon, Riabni, Rituxan, Rituxan Hycela, Ruxience	Anti-lymphocyte receptor antibodies (ALA) Therapies (Name)	List of anti-lymphocyte receptor antibodies (ALA) therapies		https://app.navidence.com/valuesets/a20c2b43-5c92-4889-9a07-27ef04556107		Anti-lymphocyte receptor antibodies (ALA) Therapies (Merck)
HCPCS	J9312	Injection, rituximab, 10 mg			rituximab	Ruxience, Truxima, Rituxan Hycela, Riabni, Rituxan, MabThera	Anti-lymphocyte receptor antibodies (ALA) Therapy Procedures (Merck) (HCPCS)	List of anti-lymphocyte receptor antibodies (ALA) therapy procedures		https://app.navidence.com/valuesets/e40f8df2-3925-47f5-b09c-c37aacf187f3		Anti-lymphocyte receptor antibodies (ALA) Therapies (Merck)
HCPCS	J9310	Injection, rituximab, 100 mg	Code Deleted 2018-12-31 deleted 2018-12-31 CD20 (Clusters of Differentiation 20) inhibitors		rituximab	Riabni, Rituxan Hycela, Ruxience, Truxima, Rituxan, MabThera	Anti-lymphocyte receptor antibodies (ALA) Therapy Procedures (Merck) (HCPCS)	List of anti-lymphocyte receptor antibodies (ALA) therapy procedures		https://app.navidence.com/valuesets/e40f8df2-3925-47f5-b09c-c37aacf187f3		Anti-lymphocyte receptor antibodies (ALA) Therapies (Merck)
HCPCS	J9311	Injection, rituximab 10 mg and hyaluronidase			rituximab	Riabni, Rituxan, Rituxan Hycela, Ruxience, Truxima, MabThera	Anti-lymphocyte receptor antibodies (ALA) Therapy Procedures (Merck) (HCPCS)	List of anti-lymphocyte receptor antibodies (ALA) therapy procedures		https://app.navidence.com/valuesets/e40f8df2-3925-47f5-b09c-c37aacf187f3		Anti-lymphocyte receptor antibodies (ALA) Therapies (Merck)
HCPCS	Q5115	Injection, rituximab-abbs, biosimilar, (truxima), 10 mg			rituximab	Riabni, Rituxan Hycela, Ruxience, Truxima, Rituxan, MabThera	Anti-lymphocyte receptor antibodies (ALA) Therapy Procedures (Merck) (HCPCS)	List of anti-lymphocyte receptor antibodies (ALA) therapy procedures		https://app.navidence.com/valuesets/e40f8df2-3925-47f5-b09c-c37aacf187f3		Anti-lymphocyte receptor antibodies (ALA) Therapies (Merck)
HCPCS	K0123	Lymphocyte immune globulin, 250 mg	Deleted 2000-01-01 Code Deleted 01 Jan 2000		lymphocyte immune globulin, anti-thymocyte globulin	ATGAM, Thymoglobulin	Anti-lymphocyte receptor antibodies (ALA) Therapy Procedures (Merck) (HCPCS)	List of anti-lymphocyte receptor antibodies (ALA) therapy procedures		https://app.navidence.com/valuesets/e40f8df2-3925-47f5-b09c-c37aacf187f3		Anti-lymphocyte receptor antibodies (ALA) Therapies (Merck)
HCPCS	J7504	Lymphocyte immune globulin, antithymocyte globulin, equine, parenteral, 250 mg			lymphocyte immune globulin, anti-thymocyte globulin	ATGAM, Thymoglobulin	Anti-lymphocyte receptor antibodies (ALA) Therapy Procedures (Merck) (HCPCS)	List of anti-lymphocyte receptor antibodies (ALA) therapy procedures		https://app.navidence.com/valuesets/e40f8df2-3925-47f5-b09c-c37aacf187f3		Anti-lymphocyte receptor antibodies (ALA) Therapies (Merck)
HCPCS	J7511	Lymphocyte immune globulin, antithymocyte globulin, rabbit, parenteral, 25 mg			lymphocyte immune globulin, anti-thymocyte globulin	ATGAM, Thymoglobulin	Anti-lymphocyte receptor antibodies (ALA) Therapy Procedures (Merck) (HCPCS)	List of anti-lymphocyte receptor antibodies (ALA) therapy procedures		https://app.navidence.com/valuesets/e40f8df2-3925-47f5-b09c-c37aacf187f3		Anti-lymphocyte receptor antibodies (ALA) Therapies (Merck)
HCPCS	J7505	Muromonab-cd3, parenteral, 5 mg	voluntarily withdrawn from the United States market in 2010 Monoclonal antibodies		muromonab-CD3	Orthoclone OKT3	Anti-lymphocyte receptor antibodies (ALA) Therapy Procedures (Merck) (HCPCS)	List of anti-lymphocyte receptor antibodies (ALA) therapy procedures		https://app.navidence.com/valuesets/e40f8df2-3925-47f5-b09c-c37aacf187f3		Anti-lymphocyte receptor antibodies (ALA) Therapies (Merck)
HCPCS	C9467	Rituximab	Code Deleted 2018-12-31 Deleted 2018-12-31		rituximab	MabThera, Riabni, Rituxan, Rituxan Hycela, Ruxience, Truxima	Anti-lymphocyte receptor antibodies (ALA) Therapy Procedures (Merck) (HCPCS)	List of anti-lymphocyte receptor antibodies (ALA) therapy procedures		https://app.navidence.com/valuesets/e40f8df2-3925-47f5-b09c-c37aacf187f3		Anti-lymphocyte receptor antibodies (ALA) Therapies (Merck)
NDC	59137051004	0.2 ML methotrexate 50 MG/ML Auto-Injector [Rasuvo]	Antimetabolites Active since: 201409 Route: Injectable Product		methotrexate	Xatmep, Rasuvo, Reditrex, Rheumatrex, Trexall, Otrexup, Zlatal, and Xatmep, Ebetrex, Jylamvo, Maxtrex, Methofill, Metoject, Nordimet	Antimetabolites Therapies (Merck) (NDC)	List of antimetabolites therapies		https://app.navidence.com/valuesets/4b6fed67-96b1-46c8-8aa3-d6745d6291ca		Antimetabolites Therapies (Merck)
NDC	66220080711	0.3 ML methotrexate 25 MG/ML Prefilled Syringe [Reditrex]	Antimetabolites Active since: 202008 Route: Injectable Product		methotrexate	Xatmep, Rasuvo, Reditrex, Ebetrex, Jylamvo, Rheumatrex, Trexall, Otrexup, Zlatal, Maxtrex, Methofill, Metoject, Nordimet, and Xatmep	Antimetabolites Therapies (Merck) (NDC)	List of antimetabolites therapies		https://app.navidence.com/valuesets/4b6fed67-96b1-46c8-8aa3-d6745d6291ca		Antimetabolites Therapies (Merck)
NDC	66220080722	0.3 ML methotrexate 25 MG/ML Prefilled Syringe [Reditrex]	Antimetabolites Active since: 202008 Route: Injectable Product		methotrexate	Xatmep, Rasuvo, Reditrex, Ebetrex, Rheumatrex, Trexall, Otrexup, Zlatal, Metoject, Nordimet, Jylamvo, Maxtrex, Methofill, and Xatmep	Antimetabolites Therapies (Merck) (NDC)	List of antimetabolites therapies		https://app.navidence.com/valuesets/4b6fed67-96b1-46c8-8aa3-d6745d6291ca		Antimetabolites Therapies (Merck)
NDC	59137052004	0.3 ML methotrexate 50 MG/ML Auto-Injector [Rasuvo]	Antimetabolites Active since: 201409 Route: Injectable Product		methotrexate	Xatmep, Rasuvo, Reditrex, Rheumatrex, Trexall, Otrexup, Zlatal, and Xatmep, Ebetrex, Jylamvo, Maxtrex, Methofill, Metoject, Nordimet	Antimetabolites Therapies (Merck) (NDC)	List of antimetabolites therapies		https://app.navidence.com/valuesets/4b6fed67-96b1-46c8-8aa3-d6745d6291ca		Antimetabolites Therapies (Merck)
NDC	54436001004	0.4 ML methotrexate 25 MG/ML Auto-Injector [Otrexup]	Antimetabolites Active since: 201311 Route: Injectable Product		methotrexate	Xatmep, Rasuvo, Reditrex, Rheumatrex, Trexall, Otrexup, Zlatal, and Xatmep, Ebetrex, Jylamvo, Maxtrex, Methofill, Metoject, Nordimet	Antimetabolites Therapies (Merck) (NDC)	List of antimetabolites therapies		https://app.navidence.com/valuesets/4b6fed67-96b1-46c8-8aa3-d6745d6291ca		Antimetabolites Therapies (Merck)
NDC	66220081011	0.4 ML methotrexate 25 MG/ML Prefilled Syringe [Reditrex]	Antimetabolites Active since: 202008 Route: Injectable Product		methotrexate	Xatmep, Rasuvo, Reditrex, Ebetrex, Jylamvo, Rheumatrex, Trexall, Otrexup, Zlatal, Maxtrex, Methofill, Metoject, Nordimet, and Xatmep	Antimetabolites Therapies (Merck) (NDC)	List of antimetabolites therapies		https://app.navidence.com/valuesets/4b6fed67-96b1-46c8-8aa3-d6745d6291ca		Antimetabolites Therapies (Merck)
NDC	66220081022	0.4 ML methotrexate 25 MG/ML Prefilled Syringe [Reditrex]	Antimetabolites Active since: 202008 Route: Injectable Product		methotrexate	Xatmep, Rasuvo, Reditrex, Ebetrex, Jylamvo, Rheumatrex, Trexall, Otrexup, Zlatal, Maxtrex, Methofill, Metoject, Nordimet, and Xatmep	Antimetabolites Therapies (Merck) (NDC)	List of antimetabolites therapies		https://app.navidence.com/valuesets/4b6fed67-96b1-46c8-8aa3-d6745d6291ca		Antimetabolites Therapies (Merck)
NDC	54436001202	0.4 ML methotrexate 31.3 MG/ML Auto-Injector [Otrexup]	Antimetabolites Active since: 201605 Route: Injectable Product		methotrexate	Xatmep, Rasuvo, Reditrex, Rheumatrex, Trexall, Otrexup, Zlatal, and Xatmep, Ebetrex, Jylamvo, Maxtrex, Methofill, Metoject, Nordimet	Antimetabolites Therapies (Merck) (NDC)	List of antimetabolites therapies		https://app.navidence.com/valuesets/4b6fed67-96b1-46c8-8aa3-d6745d6291ca		Antimetabolites Therapies (Merck)
NDC	54436001204	0.4 ML methotrexate 31.3 MG/ML Auto-Injector [Otrexup]	Antimetabolites Active since: 201605 Route: Injectable Product		methotrexate	Xatmep, Rasuvo, Reditrex, Rheumatrex, Trexall, Otrexup, Zlatal, and Xatmep, Ebetrex, Jylamvo, Maxtrex, Methofill, Metoject, Nordimet	Antimetabolites Therapies (Merck) (NDC)	List of antimetabolites therapies		https://app.navidence.com/valuesets/4b6fed67-96b1-46c8-8aa3-d6745d6291ca		Antimetabolites Therapies (Merck)
NDC	54436001502	0.4 ML methotrexate 37.5 MG/ML Auto-Injector [Otrexup]	Antimetabolites Active since: 201311 Route: Injectable Product		methotrexate	Xatmep, Rasuvo, Reditrex, Rheumatrex, Trexall, Otrexup, Zlatal, and Xatmep, Ebetrex, Jylamvo, Maxtrex, Methofill, Metoject, Nordimet	Antimetabolites Therapies (Merck) (NDC)	List of antimetabolites therapies		https://app.navidence.com/valuesets/4b6fed67-96b1-46c8-8aa3-d6745d6291ca		Antimetabolites Therapies (Merck)
NDC	54436001504	0.4 ML methotrexate 37.5 MG/ML Auto-Injector [Otrexup]	Antimetabolites Active since: 201311 Route: Injectable Product		methotrexate	Xatmep, Rasuvo, Reditrex, Rheumatrex, Trexall, Otrexup, Zlatal, and Xatmep, Ebetrex, Jylamvo, Maxtrex, Methofill, Metoject, Nordimet	Antimetabolites Therapies (Merck) (NDC)	List of antimetabolites therapies		https://app.navidence.com/valuesets/4b6fed67-96b1-46c8-8aa3-d6745d6291ca		Antimetabolites Therapies (Merck)
NDC	54436001702	0.4 ML methotrexate 43.8 MG/ML Auto-Injector [Otrexup]	Antimetabolites Active since: 201605 Route: Injectable Product		methotrexate	Xatmep, Rasuvo, Reditrex, Rheumatrex, Trexall, Otrexup, Zlatal, and Xatmep, Ebetrex, Jylamvo, Maxtrex, Methofill, Metoject, Nordimet	Antimetabolites Therapies (Merck) (NDC)	List of antimetabolites therapies		https://app.navidence.com/valuesets/4b6fed67-96b1-46c8-8aa3-d6745d6291ca		Antimetabolites Therapies (Merck)
NDC	54436001704	0.4 ML methotrexate 43.8 MG/ML Auto-Injector [Otrexup]	Antimetabolites Active since: 201605 Route: Injectable Product		methotrexate	Xatmep, Rasuvo, Reditrex, Rheumatrex, Trexall, Otrexup, Zlatal, and Xatmep, Ebetrex, Jylamvo, Maxtrex, Methofill, Metoject, Nordimet	Antimetabolites Therapies (Merck) (NDC)	List of antimetabolites therapies		https://app.navidence.com/valuesets/4b6fed67-96b1-46c8-8aa3-d6745d6291ca		Antimetabolites Therapies (Merck)
NDC	54436002002	0.4 ML methotrexate 50 MG/ML Auto-Injector [Otrexup]	Antimetabolites Active since: 201311 Route: Injectable Product		methotrexate	Xatmep, Rasuvo, Reditrex, Rheumatrex, Trexall, Otrexup, Zlatal, and Xatmep, Ebetrex, Jylamvo, Maxtrex, Methofill, Metoject, Nordimet	Antimetabolites Therapies (Merck) (NDC)	List of antimetabolites therapies		https://app.navidence.com/valuesets/4b6fed67-96b1-46c8-8aa3-d6745d6291ca		Antimetabolites Therapies (Merck)
NDC	54436002004	0.4 ML methotrexate 50 MG/ML Auto-Injector [Otrexup]	Antimetabolites Active since: 201311 Route: Injectable Product		methotrexate	Xatmep, Rasuvo, Reditrex, Rheumatrex, Trexall, Otrexup, Zlatal, and Xatmep, Ebetrex, Jylamvo, Maxtrex, Methofill, Metoject, Nordimet	Antimetabolites Therapies (Merck) (NDC)	List of antimetabolites therapies		https://app.navidence.com/valuesets/4b6fed67-96b1-46c8-8aa3-d6745d6291ca		Antimetabolites Therapies (Merck)
NDC	59137053004	0.4 ML methotrexate 50 MG/ML Auto-Injector [Rasuvo]	Antimetabolites Active since: 201409 Route: Injectable Product		methotrexate	Xatmep, Rasuvo, Reditrex, Rheumatrex, Trexall, Otrexup, Zlatal, and Xatmep, Ebetrex, Jylamvo, Maxtrex, Methofill, Metoject, Nordimet	Antimetabolites Therapies (Merck) (NDC)	List of antimetabolites therapies		https://app.navidence.com/valuesets/4b6fed67-96b1-46c8-8aa3-d6745d6291ca		Antimetabolites Therapies (Merck)
NDC	54436002202	0.4 ML methotrexate 56.3 MG/ML Auto-Injector [Otrexup]	Antimetabolites Active since: 201605 Route: Injectable Product		methotrexate	Xatmep, Rasuvo, Reditrex, Rheumatrex, Trexall, Otrexup, Zlatal, and Xatmep, Ebetrex, Jylamvo, Maxtrex, Methofill, Metoject, Nordimet	Antimetabolites Therapies (Merck) (NDC)	List of antimetabolites therapies		https://app.navidence.com/valuesets/4b6fed67-96b1-46c8-8aa3-d6745d6291ca		Antimetabolites Therapies (Merck)
NDC	54436002204	0.4 ML methotrexate 56.3 MG/ML Auto-Injector [Otrexup]	Antimetabolites Active since: 201605 Route: Injectable Product		methotrexate	Xatmep, Rasuvo, Reditrex, Rheumatrex, Trexall, Otrexup, Zlatal, and Xatmep, Ebetrex, Jylamvo, Maxtrex, Methofill, Metoject, Nordimet	Antimetabolites Therapies (Merck) (NDC)	List of antimetabolites therapies		https://app.navidence.com/valuesets/4b6fed67-96b1-46c8-8aa3-d6745d6291ca		Antimetabolites Therapies (Merck)
NDC	54436002502	0.4 ML methotrexate 62.5 MG/ML Auto-Injector [Otrexup]	Antimetabolites Active since: 201311 Route: Injectable Product		methotrexate	Xatmep, Rasuvo, Reditrex, Rheumatrex, Trexall, Otrexup, Zlatal, and Xatmep, Ebetrex, Jylamvo, Maxtrex, Methofill, Metoject, Nordimet	Antimetabolites Therapies (Merck) (NDC)	List of antimetabolites therapies		https://app.navidence.com/valuesets/4b6fed67-96b1-46c8-8aa3-d6745d6291ca		Antimetabolites Therapies (Merck)
NDC	54436002504	0.4 ML methotrexate 62.5 MG/ML Auto-Injector [Otrexup]	Antimetabolites Active since: 201311 Route: Injectable Product		methotrexate	Xatmep, Rasuvo, Reditrex, Rheumatrex, Trexall, Otrexup, Zlatal, and Xatmep, Ebetrex, Jylamvo, Maxtrex, Methofill, Metoject, Nordimet	Antimetabolites Therapies (Merck) (NDC)	List of antimetabolites therapies		https://app.navidence.com/valuesets/4b6fed67-96b1-46c8-8aa3-d6745d6291ca		Antimetabolites Therapies (Merck)
NDC	66220081211	0.5 ML methotrexate 25 MG/ML Prefilled Syringe [Reditrex]	Antimetabolites Active since: 202008 Route: Injectable Product		methotrexate	Xatmep, Rasuvo, Reditrex, Ebetrex, Jylamvo, Rheumatrex, Trexall, Otrexup, Zlatal, Maxtrex, Methofill, Metoject, Nordimet, and Xatmep	Antimetabolites Therapies (Merck) (NDC)	List of antimetabolites therapies		https://app.navidence.com/valuesets/4b6fed67-96b1-46c8-8aa3-d6745d6291ca		Antimetabolites Therapies (Merck)
NDC	66220081222	0.5 ML methotrexate 25 MG/ML Prefilled Syringe [Reditrex]	Antimetabolites Active since: 202008 Route: Injectable Product		methotrexate	Xatmep, Rasuvo, Reditrex, Ebetrex, Jylamvo, Rheumatrex, Trexall, Otrexup, Zlatal, Maxtrex, Methofill, Metoject, Nordimet, and Xatmep	Antimetabolites Therapies (Merck) (NDC)	List of antimetabolites therapies		https://app.navidence.com/valuesets/4b6fed67-96b1-46c8-8aa3-d6745d6291ca		Antimetabolites Therapies (Merck)
NDC	59137054004	0.5 ML methotrexate 50 MG/ML Auto-Injector [Rasuvo]	Antimetabolites Active since: 201409 Route: Injectable Product		methotrexate	Xatmep, Rasuvo, Reditrex, Rheumatrex, Trexall, Otrexup, Zlatal, and Xatmep, Ebetrex, Jylamvo, Maxtrex, Methofill, Metoject, Nordimet	Antimetabolites Therapies (Merck) (NDC)	List of antimetabolites therapies		https://app.navidence.com/valuesets/4b6fed67-96b1-46c8-8aa3-d6745d6291ca		Antimetabolites Therapies (Merck)
NDC	66220081511	0.6 ML methotrexate 25 MG/ML Prefilled Syringe [Reditrex]	Antimetabolites Active since: 202008 Route: Injectable Product		methotrexate	Xatmep, Rasuvo, Reditrex, Ebetrex, Jylamvo, Rheumatrex, Trexall, Otrexup, Zlatal, Maxtrex, Methofill, Metoject, Nordimet, and Xatmep	Antimetabolites Therapies (Merck) (NDC)	List of antimetabolites therapies		https://app.navidence.com/valuesets/4b6fed67-96b1-46c8-8aa3-d6745d6291ca		Antimetabolites Therapies (Merck)
NDC	66220081522	0.6 ML methotrexate 25 MG/ML Prefilled Syringe [Reditrex]	Antimetabolites Active since: 202008 Route: Injectable Product		methotrexate	Xatmep, Rasuvo, Reditrex, Ebetrex, Jylamvo, Rheumatrex, Trexall, Otrexup, Zlatal, Maxtrex, Methofill, Metoject, Nordimet, and Xatmep	Antimetabolites Therapies (Merck) (NDC)	List of antimetabolites therapies		https://app.navidence.com/valuesets/4b6fed67-96b1-46c8-8aa3-d6745d6291ca		Antimetabolites Therapies (Merck)
NDC	59137055004	0.6 ML methotrexate 50 MG/ML Auto-Injector [Rasuvo]	Antimetabolites Active since: 201409 Route: Injectable Product		methotrexate	Xatmep, Rasuvo, Reditrex, Rheumatrex, Trexall, Otrexup, Zlatal, and Xatmep, Ebetrex, Jylamvo, Maxtrex, Methofill, Metoject, Nordimet	Antimetabolites Therapies (Merck) (NDC)	List of antimetabolites therapies		https://app.navidence.com/valuesets/4b6fed67-96b1-46c8-8aa3-d6745d6291ca		Antimetabolites Therapies (Merck)
NDC	66220081711	0.7 ML methotrexate 25 MG/ML Prefilled Syringe [Reditrex]	Antimetabolites Active since: 202008 Route: Injectable Product		methotrexate	Xatmep, Rasuvo, Reditrex, Ebetrex, Jylamvo, Rheumatrex, Trexall, Otrexup, Zlatal, Maxtrex, Methofill, Metoject, Nordimet, and Xatmep	Antimetabolites Therapies (Merck) (NDC)	List of antimetabolites therapies		https://app.navidence.com/valuesets/4b6fed67-96b1-46c8-8aa3-d6745d6291ca		Antimetabolites Therapies (Merck)
NDC	66220081722	0.7 ML methotrexate 25 MG/ML Prefilled Syringe [Reditrex]	Antimetabolites Active since: 202008 Route: Injectable Product		methotrexate	Xatmep, Rasuvo, Reditrex, Ebetrex, Jylamvo, Rheumatrex, Trexall, Otrexup, Zlatal, Maxtrex, Methofill, Metoject, Nordimet, and Xatmep	Antimetabolites Therapies (Merck) (NDC)	List of antimetabolites therapies		https://app.navidence.com/valuesets/4b6fed67-96b1-46c8-8aa3-d6745d6291ca		Antimetabolites Therapies (Merck)
NDC	66220082011	0.8 ML methotrexate 25 MG/ML Prefilled Syringe [Reditrex]	Antimetabolites Active since: 202008 Route: Injectable Product		methotrexate	Xatmep, Rasuvo, Reditrex, Ebetrex, Jylamvo, Rheumatrex, Trexall, Otrexup, Zlatal, Maxtrex, Methofill, Metoject, Nordimet, and Xatmep	Antimetabolites Therapies (Merck) (NDC)	List of antimetabolites therapies		https://app.navidence.com/valuesets/4b6fed67-96b1-46c8-8aa3-d6745d6291ca		Antimetabolites Therapies (Merck)
NDC	66220082022	0.8 ML methotrexate 25 MG/ML Prefilled Syringe [Reditrex]	Antimetabolites Active since: 202008 Route: Injectable Product		methotrexate	Xatmep, Rasuvo, Reditrex, Ebetrex, Jylamvo, Rheumatrex, Trexall, Otrexup, Zlatal, Maxtrex, Methofill, Metoject, Nordimet, and Xatmep	Antimetabolites Therapies (Merck) (NDC)	List of antimetabolites therapies		https://app.navidence.com/valuesets/4b6fed67-96b1-46c8-8aa3-d6745d6291ca		Antimetabolites Therapies (Merck)
NDC	66220082211	0.9 ML methotrexate 25 MG/ML Prefilled Syringe [Reditrex]	Antimetabolites Active since: 202008 Route: Injectable Product		methotrexate	Xatmep, Rasuvo, Reditrex, Ebetrex, Jylamvo, Rheumatrex, Trexall, Otrexup, Zlatal, Maxtrex, Methofill, Metoject, Nordimet, and Xatmep	Antimetabolites Therapies (Merck) (NDC)	List of antimetabolites therapies		https://app.navidence.com/valuesets/4b6fed67-96b1-46c8-8aa3-d6745d6291ca		Antimetabolites Therapies (Merck)
NDC	66220082222	0.9 ML methotrexate 25 MG/ML Prefilled Syringe [Reditrex]	Antimetabolites Active since: 202008 Route: Injectable Product		methotrexate	Xatmep, Rasuvo, Reditrex, Ebetrex, Jylamvo, Rheumatrex, Trexall, Otrexup, Zlatal, Maxtrex, Methofill, Metoject, Nordimet, and Xatmep	Antimetabolites Therapies (Merck) (NDC)	List of antimetabolites therapies		https://app.navidence.com/valuesets/4b6fed67-96b1-46c8-8aa3-d6745d6291ca		Antimetabolites Therapies (Merck)
NDC	59137050504	0.15 ML methotrexate 50 MG/ML Auto-Injector [Rasuvo]	Antimetabolites Active since: 201409 Route: Injectable Product		methotrexate	Xatmep, Rasuvo, Reditrex, Rheumatrex, Trexall, Otrexup, Zlatal, and Xatmep, Ebetrex, Jylamvo, Maxtrex, Methofill, Metoject, Nordimet	Antimetabolites Therapies (Merck) (NDC)	List of antimetabolites therapies		https://app.navidence.com/valuesets/4b6fed67-96b1-46c8-8aa3-d6745d6291ca		Antimetabolites Therapies (Merck)
NDC	59137051504	0.25 ML methotrexate 50 MG/ML Auto-Injector [Rasuvo]	Antimetabolites Active since: 201409 Route: Injectable Product		methotrexate	Xatmep, Rasuvo, Reditrex, Rheumatrex, Trexall, Otrexup, Zlatal, and Xatmep, Ebetrex, Jylamvo, Maxtrex, Methofill, Metoject, Nordimet	Antimetabolites Therapies (Merck) (NDC)	List of antimetabolites therapies		https://app.navidence.com/valuesets/4b6fed67-96b1-46c8-8aa3-d6745d6291ca		Antimetabolites Therapies (Merck)
NDC	59137052504	0.35 ML methotrexate 50 MG/ML Auto-Injector [Rasuvo]	Antimetabolites Active since: 201409 Route: Injectable Product		methotrexate	Xatmep, Rasuvo, Reditrex, Rheumatrex, Trexall, Otrexup, Zlatal, and Xatmep, Ebetrex, Jylamvo, Maxtrex, Methofill, Metoject, Nordimet	Antimetabolites Therapies (Merck) (NDC)	List of antimetabolites therapies		https://app.navidence.com/valuesets/4b6fed67-96b1-46c8-8aa3-d6745d6291ca		Antimetabolites Therapies (Merck)
NDC	59137053504	0.45 ML methotrexate 50 MG/ML Auto-Injector [Rasuvo]	Antimetabolites Active since: 201409 Route: Injectable Product		methotrexate	Xatmep, Rasuvo, Reditrex, Rheumatrex, Trexall, Otrexup, Zlatal, and Xatmep, Ebetrex, Jylamvo, Maxtrex, Methofill, Metoject, Nordimet	Antimetabolites Therapies (Merck) (NDC)	List of antimetabolites therapies		https://app.navidence.com/valuesets/4b6fed67-96b1-46c8-8aa3-d6745d6291ca		Antimetabolites Therapies (Merck)
NDC	66220082511	1 ML methotrexate 25 MG/ML Prefilled Syringe [Reditrex]	Antimetabolites Active since: 202008 Route: Injectable Product		methotrexate	Xatmep, Rasuvo, Reditrex, Ebetrex, Jylamvo, Rheumatrex, Trexall, Otrexup, Zlatal, Maxtrex, Methofill, Metoject, Nordimet, and Xatmep	Antimetabolites Therapies (Merck) (NDC)	List of antimetabolites therapies		https://app.navidence.com/valuesets/4b6fed67-96b1-46c8-8aa3-d6745d6291ca		Antimetabolites Therapies (Merck)
NDC	66220082522	1 ML methotrexate 25 MG/ML Prefilled Syringe [Reditrex]	Antimetabolites Active since: 202008 Route: Injectable Product		methotrexate	Xatmep, Rasuvo, Reditrex, Ebetrex, Jylamvo, Rheumatrex, Trexall, Otrexup, Zlatal, Maxtrex, Methofill, Metoject, Nordimet, and Xatmep	Antimetabolites Therapies (Merck) (NDC)	List of antimetabolites therapies		https://app.navidence.com/valuesets/4b6fed67-96b1-46c8-8aa3-d6745d6291ca		Antimetabolites Therapies (Merck)
NDC	00069014601	2 ML methotrexate 25 MG/ML Injection	Antimetabolites Not current: 201508 to 201804 Route: Injectable Product		Methotrexate Sodium	Rasuvo, Otrexup, Zlatal, and Xatmep, Reditrex, Rheumatrex, Trexall, Xatmep, Ebetrex, Jylamvo, Maxtrex, Methofill, Metoject, Nordimet	Antimetabolites Therapies (Merck) (NDC)	List of antimetabolites therapies		https://app.navidence.com/valuesets/4b6fed67-96b1-46c8-8aa3-d6745d6291ca		Antimetabolites Therapies (Merck)
NDC	00069014602	2 ML methotrexate 25 MG/ML Injection	Antimetabolites Not current: 201508 to 201804 Route: Injectable Product		Methotrexate Sodium	Xatmep, Rasuvo, Reditrex, Ebetrex, Jylamvo, Rheumatrex, Trexall, Otrexup, Zlatal, Maxtrex, Methofill, Metoject, Nordimet, and Xatmep	Antimetabolites Therapies (Merck) (NDC)	List of antimetabolites therapies		https://app.navidence.com/valuesets/4b6fed67-96b1-46c8-8aa3-d6745d6291ca		Antimetabolites Therapies (Merck)
NDC	00143951901	2 ML methotrexate 25 MG/ML Injection	Antimetabolites Active since: 201804 Route: Injectable Product		Methotrexate Sodium	Xatmep, Rasuvo, Reditrex, Ebetrex, Jylamvo, Rheumatrex, Trexall, Otrexup, Zlatal, Maxtrex, Methofill, and Xatmep, Metoject, Nordimet	Antimetabolites Therapies (Merck) (NDC)	List of antimetabolites therapies		https://app.navidence.com/valuesets/4b6fed67-96b1-46c8-8aa3-d6745d6291ca		Antimetabolites Therapies (Merck)
NDC	00143951910	2 ML methotrexate 25 MG/ML Injection	Antimetabolites Active since: 201802 Route: Injectable Product		Methotrexate Sodium	Xatmep, Rasuvo, Reditrex, Rheumatrex, Trexall, Otrexup, Zlatal, and Xatmep, Ebetrex, Jylamvo, Maxtrex, Methofill, Metoject, Nordimet	Antimetabolites Therapies (Merck) (NDC)	List of antimetabolites therapies		https://app.navidence.com/valuesets/4b6fed67-96b1-46c8-8aa3-d6745d6291ca		Antimetabolites Therapies (Merck)
NDC	00703367101	2 ML methotrexate 25 MG/ML Injection	Antimetabolites Active since: 201508 Route: Injectable Product		Methotrexate Sodium	Xatmep, Rasuvo, Reditrex, Rheumatrex, Trexall, Otrexup, Zlatal, and Xatmep, Nordimet, Ebetrex, Jylamvo, Maxtrex, Methofill, Metoject	Antimetabolites Therapies (Merck) (NDC)	List of antimetabolites therapies		https://app.navidence.com/valuesets/4b6fed67-96b1-46c8-8aa3-d6745d6291ca		Antimetabolites Therapies (Merck)
NDC	00703367103	2 ML methotrexate 25 MG/ML Injection	Antimetabolites Not current: 201508 to 202106 Route: Injectable Product		Methotrexate Sodium	Xatmep, Rasuvo, Reditrex, Ebetrex, Jylamvo, Rheumatrex, Trexall, Otrexup, Zlatal, Maxtrex, Methofill, and Xatmep, Metoject, Nordimet	Antimetabolites Therapies (Merck) (NDC)	List of antimetabolites therapies		https://app.navidence.com/valuesets/4b6fed67-96b1-46c8-8aa3-d6745d6291ca		Antimetabolites Therapies (Merck)
NDC	00703367191	2 ML methotrexate 25 MG/ML Injection	Antimetabolites Not current: 201508 to 202209 Route: Injectable Product		Methotrexate Sodium	Xatmep, Rasuvo, Ebetrex, Jylamvo, Otrexup, Zlatal, Maxtrex, Methofill, and Xatmep, Metoject, Nordimet, Reditrex, Rheumatrex, Trexall	Antimetabolites Therapies (Merck) (NDC)	List of antimetabolites therapies		https://app.navidence.com/valuesets/4b6fed67-96b1-46c8-8aa3-d6745d6291ca		Antimetabolites Therapies (Merck)
NDC	00703367193	2 ML methotrexate 25 MG/ML Injection	Antimetabolites Not current: 201508 to 202209 Route: Injectable Product		Methotrexate Sodium	Xatmep, Rasuvo, Reditrex, Ebetrex, Jylamvo, Rheumatrex, Trexall, Otrexup, Zlatal, Maxtrex, Methofill, and Xatmep, Metoject, Nordimet	Antimetabolites Therapies (Merck) (NDC)	List of antimetabolites therapies		https://app.navidence.com/valuesets/4b6fed67-96b1-46c8-8aa3-d6745d6291ca		Antimetabolites Therapies (Merck)
NDC	10139006202	2 ML methotrexate 25 MG/ML Injection	Antimetabolites Not current: 201602 to 201602 Route: Injectable Product		Methotrexate Sodium	Xatmep, Rasuvo, Reditrex, Ebetrex, Jylamvo, Rheumatrex, Trexall, Otrexup, Zlatal, Maxtrex, Methofill, Metoject, Nordimet, and Xatmep	Antimetabolites Therapies (Merck) (NDC)	List of antimetabolites therapies		https://app.navidence.com/valuesets/4b6fed67-96b1-46c8-8aa3-d6745d6291ca		Antimetabolites Therapies (Merck)
NDC	16729027730	2 ML methotrexate 25 MG/ML Injection	Antimetabolites Active since: 201508 Route: Injectable Product		Methotrexate Sodium	Xatmep, Rasuvo, Reditrex, Rheumatrex, Trexall, Otrexup, Zlatal, Metoject, Nordimet, and Xatmep, Ebetrex, Jylamvo, Maxtrex, Methofill	Antimetabolites Therapies (Merck) (NDC)	List of antimetabolites therapies		https://app.navidence.com/valuesets/4b6fed67-96b1-46c8-8aa3-d6745d6291ca		Antimetabolites Therapies (Merck)
NDC	54868017300	2 ML methotrexate 25 MG/ML Injection	Antimetabolites Not current: 201508 to 201907 Route: Injectable Product		Methotrexate Sodium	Xatmep, Rasuvo, Reditrex, Ebetrex, Jylamvo, Rheumatrex, Trexall, Otrexup, Zlatal, Maxtrex, Methofill, Metoject, Nordimet, and Xatmep	Antimetabolites Therapies (Merck) (NDC)	List of antimetabolites therapies		https://app.navidence.com/valuesets/4b6fed67-96b1-46c8-8aa3-d6745d6291ca		Antimetabolites Therapies (Merck)
NDC	54868471600	2 ML methotrexate 25 MG/ML Injection	Antimetabolites Not current: 201511 to 201601 Route: Injectable Product		Methotrexate Sodium	Xatmep, Rasuvo, Reditrex, Ebetrex, Jylamvo, Rheumatrex, Trexall, Otrexup, Zlatal, Maxtrex, Methofill, and Xatmep, Metoject, Nordimet	Antimetabolites Therapies (Merck) (NDC)	List of antimetabolites therapies		https://app.navidence.com/valuesets/4b6fed67-96b1-46c8-8aa3-d6745d6291ca		Antimetabolites Therapies (Merck)
NDC	54868480900	2 ML methotrexate 25 MG/ML Injection	Antimetabolites Not current: 201511 to 201601 Route: Injectable Product		Methotrexate Sodium	Xatmep, Rasuvo, Reditrex, Ebetrex, Jylamvo, Rheumatrex, Trexall, Otrexup, Zlatal, Maxtrex, Methofill, and Xatmep, Metoject, Nordimet	Antimetabolites Therapies (Merck) (NDC)	List of antimetabolites therapies		https://app.navidence.com/valuesets/4b6fed67-96b1-46c8-8aa3-d6745d6291ca		Antimetabolites Therapies (Merck)
NDC	55390003110	2 ML methotrexate 25 MG/ML Injection	Antimetabolites Not current: 201508 to 201709 Route: Injectable Product		Methotrexate Sodium	Xatmep, Rasuvo, Reditrex, Ebetrex, Jylamvo, Rheumatrex, Trexall, Otrexup, Zlatal, Maxtrex, Methofill, and Xatmep, Metoject, Nordimet	Antimetabolites Therapies (Merck) (NDC)	List of antimetabolites therapies		https://app.navidence.com/valuesets/4b6fed67-96b1-46c8-8aa3-d6745d6291ca		Antimetabolites Therapies (Merck)
NDC	63323012102	2 ML methotrexate 25 MG/ML Injection	Antimetabolites Not current: 201511 to 201909 Route: Injectable Product		Methotrexate Sodium	Xatmep, Rasuvo, Reditrex, Ebetrex, Jylamvo, Rheumatrex, Trexall, Otrexup, Zlatal, Maxtrex, Methofill, and Xatmep, Metoject, Nordimet	Antimetabolites Therapies (Merck) (NDC)	List of antimetabolites therapies		https://app.navidence.com/valuesets/4b6fed67-96b1-46c8-8aa3-d6745d6291ca		Antimetabolites Therapies (Merck)
NDC	66758004002	2 ML methotrexate 25 MG/ML Injection	Antimetabolites Not current: 201508 to 202312 Route: Injectable Product		Methotrexate Sodium	Xatmep, Rasuvo, Reditrex, Ebetrex, Jylamvo, Rheumatrex, Trexall, Otrexup, Zlatal, Maxtrex, Methofill, and Xatmep, Metoject, Nordimet	Antimetabolites Therapies (Merck) (NDC)	List of antimetabolites therapies		https://app.navidence.com/valuesets/4b6fed67-96b1-46c8-8aa3-d6745d6291ca		Antimetabolites Therapies (Merck)
NDC	67457046721	2 ML methotrexate 25 MG/ML Injection	Antimetabolites Not current: 201508 to 202312 Route: Injectable Product		Methotrexate Sodium	Xatmep, Rasuvo, Reditrex, Ebetrex, Jylamvo, Rheumatrex, Trexall, Otrexup, Zlatal, Maxtrex, Methofill, and Xatmep, Metoject, Nordimet	Antimetabolites Therapies (Merck) (NDC)	List of antimetabolites therapies		https://app.navidence.com/valuesets/4b6fed67-96b1-46c8-8aa3-d6745d6291ca		Antimetabolites Therapies (Merck)
NDC	67457046799	2 ML methotrexate 25 MG/ML Injection	Antimetabolites Not current: 201508 to 202312 Route: Injectable Product		Methotrexate Sodium	Xatmep, Rasuvo, Reditrex, Ebetrex, Jylamvo, Rheumatrex, Trexall, Otrexup, Zlatal, Maxtrex, Methofill, and Xatmep, Metoject, Nordimet	Antimetabolites Therapies (Merck) (NDC)	List of antimetabolites therapies		https://app.navidence.com/valuesets/4b6fed67-96b1-46c8-8aa3-d6745d6291ca		Antimetabolites Therapies (Merck)
NDC	55150027001	2.5 ML cyclophosphamide 200 MG/ML Injection	Active since: 202110 Myelo: 120 mg/kg over two days in Bu4/Cy Myelo: 4.8-7.2 g/m2 over four days in CBV. Active since: 202110 RedInt: 120-140 mg/kg over two daysActive since: 202110 Route: Injectable Product		cyclophosphamide	cyclophosphamide, Revimmune, Cycloblastin, Lyophilized, Neosar, Cytoxan Lyophilized, Cytosar, Cytosar-U, Tarabine PFS, Cytoxan, Endoxan, Procytox	Antimetabolites Therapies (Merck) (NDC)	List of antimetabolites therapies		https://app.navidence.com/valuesets/4b6fed67-96b1-46c8-8aa3-d6745d6291ca		Antimetabolites Therapies (Merck)
NDC	00069014701	4 ML methotrexate 25 MG/ML Injection	Antimetabolites Not current: 201508 to 201804 Route: Injectable Product		Methotrexate Sodium	Rasuvo, Otrexup, Zlatal, Methofill, and Xatmep, Metoject, Nordimet, Reditrex, Rheumatrex, Trexall, Xatmep, Ebetrex, Jylamvo, Maxtrex	Antimetabolites Therapies (Merck) (NDC)	List of antimetabolites therapies		https://app.navidence.com/valuesets/4b6fed67-96b1-46c8-8aa3-d6745d6291ca		Antimetabolites Therapies (Merck)
NDC	00069014702	4 ML methotrexate 25 MG/ML Injection	Antimetabolites Not current: 201508 to 201804 Route: Injectable Product		Methotrexate Sodium	Xatmep, Rasuvo, Reditrex, Ebetrex, Jylamvo, Rheumatrex, Trexall, Otrexup, Zlatal, Maxtrex, Methofill, and Xatmep, Metoject, Nordimet	Antimetabolites Therapies (Merck) (NDC)	List of antimetabolites therapies		https://app.navidence.com/valuesets/4b6fed67-96b1-46c8-8aa3-d6745d6291ca		Antimetabolites Therapies (Merck)
NDC	00703367301	4 ML methotrexate 25 MG/ML Injection	Antimetabolites Not current: 201508 to 201610 Route: Injectable Product		Methotrexate Sodium	Xatmep, Rasuvo, Reditrex, Ebetrex, Jylamvo, Rheumatrex, Trexall, Otrexup, Zlatal, Maxtrex, Methofill, and Xatmep, Metoject, Nordimet	Antimetabolites Therapies (Merck) (NDC)	List of antimetabolites therapies		https://app.navidence.com/valuesets/4b6fed67-96b1-46c8-8aa3-d6745d6291ca		Antimetabolites Therapies (Merck)
NDC	55390003210	4 ML methotrexate 25 MG/ML Injection	Antimetabolites Not current: 201508 to 201709 Route: Injectable Product		Methotrexate Sodium	Xatmep, Rasuvo, Reditrex, Ebetrex, Jylamvo, Rheumatrex, Trexall, Otrexup, Zlatal, Maxtrex, Methofill, and Xatmep, Metoject, Nordimet	Antimetabolites Therapies (Merck) (NDC)	List of antimetabolites therapies		https://app.navidence.com/valuesets/4b6fed67-96b1-46c8-8aa3-d6745d6291ca		Antimetabolites Therapies (Merck)
NDC	63323012104	4 ML methotrexate 25 MG/ML Injection	Antimetabolites Not current: 201511 to 202312 Route: Injectable Product		Methotrexate Sodium	Xatmep, Rasuvo, Reditrex, Ebetrex, Jylamvo, Rheumatrex, Trexall, Otrexup, Zlatal, Maxtrex, Methofill, and Xatmep, Metoject, Nordimet	Antimetabolites Therapies (Merck) (NDC)	List of antimetabolites therapies		https://app.navidence.com/valuesets/4b6fed67-96b1-46c8-8aa3-d6745d6291ca		Antimetabolites Therapies (Merck)
NDC	67457048604	4 ML methotrexate 25 MG/ML Injection	Antimetabolites Active since: 201508 Route: Injectable Product		Methotrexate Sodium	Xatmep, Rasuvo, Reditrex, Ebetrex, Jylamvo, Rheumatrex, Trexall, Otrexup, Zlatal, Maxtrex, Methofill, and Xatmep, Metoject, Nordimet	Antimetabolites Therapies (Merck) (NDC)	List of antimetabolites therapies		https://app.navidence.com/valuesets/4b6fed67-96b1-46c8-8aa3-d6745d6291ca		Antimetabolites Therapies (Merck)
NDC	67457048699	4 ML methotrexate 25 MG/ML Injection	Antimetabolites Not current: 201508 to 202312 Route: Injectable Product		Methotrexate Sodium	Xatmep, Rasuvo, Reditrex, Ebetrex, Jylamvo, Rheumatrex, Trexall, Otrexup, Zlatal, Maxtrex, Methofill, and Xatmep, Metoject, Nordimet	Antimetabolites Therapies (Merck) (NDC)	List of antimetabolites therapies		https://app.navidence.com/valuesets/4b6fed67-96b1-46c8-8aa3-d6745d6291ca		Antimetabolites Therapies (Merck)
NDC	55150027101	5 ML cyclophosphamide 200 MG/ML Injection	Active since: 202110 Myelo: 120 mg/kg over two days in Bu4/Cy Myelo: 4.8-7.2 g/m2 over four days in CBV. Active since: 202110 RedInt: 120-140 mg/kg over two daysActive since: 202110 Route: Injectable Product		cyclophosphamide	cyclophosphamide, Revimmune, Cycloblastin, Lyophilized, Neosar, Cytoxan Lyophilized, Cytosar, Cytosar-U, Tarabine PFS, Cytoxan, Endoxan, Procytox	Antimetabolites Therapies (Merck) (NDC)	List of antimetabolites therapies		https://app.navidence.com/valuesets/4b6fed67-96b1-46c8-8aa3-d6745d6291ca		Antimetabolites Therapies (Merck)
NDC	00069018101	8 ML methotrexate 25 MG/ML Injection	Antimetabolites Not current: 201508 to 201804 Route: Injectable Product		Methotrexate Sodium	Xatmep, Rasuvo, Reditrex, Ebetrex, Jylamvo, Rheumatrex, Trexall, Otrexup, Zlatal, Maxtrex, Methofill, and Xatmep, Metoject, Nordimet	Antimetabolites Therapies (Merck) (NDC)	List of antimetabolites therapies		https://app.navidence.com/valuesets/4b6fed67-96b1-46c8-8aa3-d6745d6291ca		Antimetabolites Therapies (Merck)
NDC	00069018102	8 ML methotrexate 25 MG/ML Injection	Antimetabolites Not current: 201508 to 201804 Route: Injectable Product		Methotrexate Sodium	Xatmep, Rasuvo, Reditrex, Ebetrex, Jylamvo, Rheumatrex, Trexall, Otrexup, Zlatal, Maxtrex, Methofill, and Xatmep, Metoject, Nordimet	Antimetabolites Therapies (Merck) (NDC)	List of antimetabolites therapies		https://app.navidence.com/valuesets/4b6fed67-96b1-46c8-8aa3-d6745d6291ca		Antimetabolites Therapies (Merck)
NDC	00069020401	8 ML methotrexate 25 MG/ML Injection	Antimetabolites Not current: 201508 to 202312 Route: Injectable Product		Methotrexate Sodium	Rasuvo, Otrexup, Zlatal, Methofill, and Xatmep, Metoject, Nordimet, Reditrex, Rheumatrex, Trexall, Xatmep, Ebetrex, Jylamvo, Maxtrex	Antimetabolites Therapies (Merck) (NDC)	List of antimetabolites therapies		https://app.navidence.com/valuesets/4b6fed67-96b1-46c8-8aa3-d6745d6291ca		Antimetabolites Therapies (Merck)
NDC	00069020410	8 ML methotrexate 25 MG/ML Injection	Antimetabolites Not current: 201508 to 202312 Route: Injectable Product		Methotrexate Sodium	Xatmep, Rasuvo, Reditrex, Ebetrex, Jylamvo, Rheumatrex, Trexall, Otrexup, Zlatal, Maxtrex, Methofill, and Xatmep, Metoject, Nordimet	Antimetabolites Therapies (Merck) (NDC)	List of antimetabolites therapies		https://app.navidence.com/valuesets/4b6fed67-96b1-46c8-8aa3-d6745d6291ca		Antimetabolites Therapies (Merck)
NDC	55390003310	8 ML methotrexate 25 MG/ML Injection	Antimetabolites Not current: 201508 to 201709 Route: Injectable Product		Methotrexate Sodium	Xatmep, Rasuvo, Reditrex, Ebetrex, Jylamvo, Rheumatrex, Trexall, Otrexup, Zlatal, Maxtrex, Methofill, and Xatmep, Metoject, Nordimet	Antimetabolites Therapies (Merck) (NDC)	List of antimetabolites therapies		https://app.navidence.com/valuesets/4b6fed67-96b1-46c8-8aa3-d6745d6291ca		Antimetabolites Therapies (Merck)
NDC	63323012108	8 ML methotrexate 25 MG/ML Injection	Antimetabolites Active since: 201511 Route: Injectable Product		Methotrexate Sodium	Xatmep, Rasuvo, Reditrex, Ebetrex, Jylamvo, Rheumatrex, Trexall, Otrexup, Zlatal, Maxtrex, Methofill, and Xatmep, Metoject, Nordimet	Antimetabolites Therapies (Merck) (NDC)	List of antimetabolites therapies		https://app.navidence.com/valuesets/4b6fed67-96b1-46c8-8aa3-d6745d6291ca		Antimetabolites Therapies (Merck)
NDC	67457048508	8 ML methotrexate 25 MG/ML Injection	Antimetabolites Not current: 201508 to 202312 Route: Injectable Product		Methotrexate Sodium	Xatmep, Rasuvo, Reditrex, Ebetrex, Jylamvo, Rheumatrex, Trexall, Otrexup, Zlatal, Maxtrex, Methofill, and Xatmep, Metoject, Nordimet	Antimetabolites Therapies (Merck) (NDC)	List of antimetabolites therapies		https://app.navidence.com/valuesets/4b6fed67-96b1-46c8-8aa3-d6745d6291ca		Antimetabolites Therapies (Merck)
NDC	67457048599	8 ML methotrexate 25 MG/ML Injection	Antimetabolites Not current: 201508 to 202312 Route: Injectable Product		Methotrexate Sodium	Xatmep, Rasuvo, Reditrex, Ebetrex, Jylamvo, Rheumatrex, Trexall, Otrexup, Zlatal, Maxtrex, Methofill, and Xatmep, Metoject, Nordimet	Antimetabolites Therapies (Merck) (NDC)	List of antimetabolites therapies		https://app.navidence.com/valuesets/4b6fed67-96b1-46c8-8aa3-d6745d6291ca		Antimetabolites Therapies (Merck)
NDC	00069014801	10 ML methotrexate 25 MG/ML Injection	Antimetabolites Not current: 201508 to 201804 Route: Injectable Product		Methotrexate Sodium	Rasuvo, Otrexup, Zlatal, and Xatmep, Reditrex, Rheumatrex, Trexall, Xatmep, Ebetrex, Jylamvo, Maxtrex, Methofill, Metoject, Nordimet	Antimetabolites Therapies (Merck) (NDC)	List of antimetabolites therapies		https://app.navidence.com/valuesets/4b6fed67-96b1-46c8-8aa3-d6745d6291ca		Antimetabolites Therapies (Merck)
NDC	00703367501	10 ML methotrexate 25 MG/ML Injection	Antimetabolites Active since: 201508 Route: Injectable Product		Methotrexate Sodium	Xatmep, Rasuvo, Reditrex, Jylamvo, Rheumatrex, Trexall, Otrexup, Zlatal, Maxtrex, Methofill, Metoject, Nordimet, and Xatmep, Ebetrex	Antimetabolites Therapies (Merck) (NDC)	List of antimetabolites therapies		https://app.navidence.com/valuesets/4b6fed67-96b1-46c8-8aa3-d6745d6291ca		Antimetabolites Therapies (Merck)
NDC	00703367591	10 ML methotrexate 25 MG/ML Injection	Antimetabolites Not current: 201508 to 202312 Route: Injectable Product		Methotrexate Sodium	Xatmep, Rasuvo, Reditrex, Rheumatrex, Trexall, Otrexup, Zlatal, and Xatmep, Ebetrex, Jylamvo, Maxtrex, Methofill, Metoject, Nordimet	Antimetabolites Therapies (Merck) (NDC)	List of antimetabolites therapies		https://app.navidence.com/valuesets/4b6fed67-96b1-46c8-8aa3-d6745d6291ca		Antimetabolites Therapies (Merck)
NDC	10139006210	10 ML methotrexate 25 MG/ML Injection	Antimetabolites Not current: 201602 to 201608 Route: Injectable Product		Methotrexate Sodium	Xatmep, Ebetrex, Jylamvo, Trexall, Zlatal, Maxtrex, Methofill, and Xatmep, Metoject, Nordimet, Otrexup, Rasuvo, Reditrex, Rheumatrex	Antimetabolites Therapies (Merck) (NDC)	List of antimetabolites therapies		https://app.navidence.com/valuesets/4b6fed67-96b1-46c8-8aa3-d6745d6291ca		Antimetabolites Therapies (Merck)
NDC	16729027703	10 ML methotrexate 25 MG/ML Injection	Antimetabolites Active since: 201508 Route: Injectable Product		Methotrexate Sodium	Xatmep, Rasuvo, Reditrex, Ebetrex, Jylamvo, Rheumatrex, Trexall, Otrexup, Zlatal, Maxtrex, Methofill, and Xatmep, Metoject, Nordimet	Antimetabolites Therapies (Merck) (NDC)	List of antimetabolites therapies		https://app.navidence.com/valuesets/4b6fed67-96b1-46c8-8aa3-d6745d6291ca		Antimetabolites Therapies (Merck)
NDC	55390003410	10 ML methotrexate 25 MG/ML Injection	Antimetabolites Not current: 201610 to 201709 Route: Injectable Product		Methotrexate Sodium	Xatmep, Rasuvo, Reditrex, Ebetrex, Jylamvo, Rheumatrex, Trexall, Otrexup, Zlatal, Maxtrex, Methofill, and Xatmep, Metoject, Nordimet	Antimetabolites Therapies (Merck) (NDC)	List of antimetabolites therapies		https://app.navidence.com/valuesets/4b6fed67-96b1-46c8-8aa3-d6745d6291ca		Antimetabolites Therapies (Merck)
NDC	63323012110	10 ML methotrexate 25 MG/ML Injection	Antimetabolites Active since: 201511 Route: Injectable Product		Methotrexate Sodium	Xatmep, Rasuvo, Reditrex, Ebetrex, Jylamvo, Rheumatrex, Trexall, Otrexup, Zlatal, Maxtrex, Methofill, and Xatmep, Metoject, Nordimet	Antimetabolites Therapies (Merck) (NDC)	List of antimetabolites therapies		https://app.navidence.com/valuesets/4b6fed67-96b1-46c8-8aa3-d6745d6291ca		Antimetabolites Therapies (Merck)
NDC	66758004008	10 ML methotrexate 25 MG/ML Injection	Antimetabolites Not current: 201508 to 202312 Route: Injectable Product		Methotrexate Sodium	Xatmep, Rasuvo, Reditrex, Ebetrex, Jylamvo, Rheumatrex, Trexall, Otrexup, Zlatal, Maxtrex, Methofill, and Xatmep, Metoject, Nordimet	Antimetabolites Therapies (Merck) (NDC)	List of antimetabolites therapies		https://app.navidence.com/valuesets/4b6fed67-96b1-46c8-8aa3-d6745d6291ca		Antimetabolites Therapies (Merck)
NDC	67457046610	10 ML methotrexate 25 MG/ML Injection	Antimetabolites Active since: 201508 Route: Injectable Product		Methotrexate Sodium	Xatmep, Rasuvo, Reditrex, Ebetrex, Jylamvo, Rheumatrex, Trexall, Otrexup, Zlatal, Maxtrex, Methofill, Metoject, Nordimet, and Xatmep	Antimetabolites Therapies (Merck) (NDC)	List of antimetabolites therapies		https://app.navidence.com/valuesets/4b6fed67-96b1-46c8-8aa3-d6745d6291ca		Antimetabolites Therapies (Merck)
NDC	00069014901	40 ML methotrexate 25 MG/ML Injection	Antimetabolites Not current: 201508 to 201804 Route: Injectable Product		Methotrexate Sodium	Xatmep, Rasuvo, Reditrex, Ebetrex, Jylamvo, Rheumatrex, Trexall, Otrexup, Zlatal, Maxtrex, Methofill, and Xatmep, Metoject, Nordimet	Antimetabolites Therapies (Merck) (NDC)	List of antimetabolites therapies		https://app.navidence.com/valuesets/4b6fed67-96b1-46c8-8aa3-d6745d6291ca		Antimetabolites Therapies (Merck)
NDC	00703367801	40 ML methotrexate 25 MG/ML Injection	Antimetabolites Active since: 201508 Route: Injectable Product		Methotrexate Sodium	Xatmep, Rasuvo, Reditrex, Ebetrex, Jylamvo, Rheumatrex, Trexall, Otrexup, Zlatal, Maxtrex, Methofill, and Xatmep, Metoject, Nordimet	Antimetabolites Therapies (Merck) (NDC)	List of antimetabolites therapies		https://app.navidence.com/valuesets/4b6fed67-96b1-46c8-8aa3-d6745d6291ca		Antimetabolites Therapies (Merck)
NDC	00703367881	40 ML methotrexate 25 MG/ML Injection	Antimetabolites Active since: 201512 Route: Injectable Product		Methotrexate Sodium	Xatmep, Rasuvo, Reditrex, Rheumatrex, Trexall, Otrexup, Zlatal, and Xatmep, Ebetrex, Jylamvo, Maxtrex, Methofill, Metoject, Nordimet	Antimetabolites Therapies (Merck) (NDC)	List of antimetabolites therapies		https://app.navidence.com/valuesets/4b6fed67-96b1-46c8-8aa3-d6745d6291ca		Antimetabolites Therapies (Merck)
NDC	10139006240	40 ML methotrexate 25 MG/ML Injection	Antimetabolites Not current: 201602 to 201602 Route: Injectable Product		Methotrexate Sodium	Jylamvo, Zlatal, Maxtrex, Methofill, and Xatmep, Metoject, Nordimet, Otrexup, Rasuvo, Reditrex, Rheumatrex, Trexall, Xatmep, Ebetrex	Antimetabolites Therapies (Merck) (NDC)	List of antimetabolites therapies		https://app.navidence.com/valuesets/4b6fed67-96b1-46c8-8aa3-d6745d6291ca		Antimetabolites Therapies (Merck)
NDC	16729027735	40 ML methotrexate 25 MG/ML Injection	Antimetabolites Active since: 201508 Route: Injectable Product		Methotrexate Sodium	Xatmep, Rasuvo, Reditrex, Ebetrex, Jylamvo, Rheumatrex, Trexall, Otrexup, Zlatal, Maxtrex, Methofill, and Xatmep, Metoject, Nordimet	Antimetabolites Therapies (Merck) (NDC)	List of antimetabolites therapies		https://app.navidence.com/valuesets/4b6fed67-96b1-46c8-8aa3-d6745d6291ca		Antimetabolites Therapies (Merck)
NDC	61703040825	40 ML methotrexate 25 MG/ML Injection	Antimetabolites Active since: 201508 Route: Injectable Product		Methotrexate Sodium	Xatmep, Rasuvo, Reditrex, Rheumatrex, Trexall, Otrexup, Zlatal, and Xatmep, Ebetrex, Jylamvo, Maxtrex, Methofill, Metoject, Nordimet	Antimetabolites Therapies (Merck) (NDC)	List of antimetabolites therapies		https://app.navidence.com/valuesets/4b6fed67-96b1-46c8-8aa3-d6745d6291ca		Antimetabolites Therapies (Merck)
NDC	61703040841	40 ML methotrexate 25 MG/ML Injection	Antimetabolites Active since: 201508 Route: Injectable Product		Methotrexate Sodium	Xatmep, Rasuvo, Reditrex, Rheumatrex, Trexall, Otrexup, Zlatal, and Xatmep, Ebetrex, Jylamvo, Maxtrex, Methofill, Metoject, Nordimet	Antimetabolites Therapies (Merck) (NDC)	List of antimetabolites therapies		https://app.navidence.com/valuesets/4b6fed67-96b1-46c8-8aa3-d6745d6291ca		Antimetabolites Therapies (Merck)
NDC	63323012140	40 ML methotrexate 25 MG/ML Injection	Antimetabolites Not current: 201511 to 202312 Route: Injectable Product		Methotrexate Sodium	Xatmep, Rasuvo, Reditrex, Ebetrex, Jylamvo, Rheumatrex, Trexall, Otrexup, Zlatal, Maxtrex, Methofill, and Xatmep, Metoject, Nordimet	Antimetabolites Therapies (Merck) (NDC)	List of antimetabolites therapies		https://app.navidence.com/valuesets/4b6fed67-96b1-46c8-8aa3-d6745d6291ca		Antimetabolites Therapies (Merck)
NDC	66758004101	40 ML methotrexate 25 MG/ML Injection	Antimetabolites Not current: 201508 to 202312 Route: Injectable Product		Methotrexate Sodium	Xatmep, Rasuvo, Reditrex, Ebetrex, Jylamvo, Rheumatrex, Trexall, Otrexup, Zlatal, Maxtrex, Methofill, and Xatmep, Metoject, Nordimet	Antimetabolites Therapies (Merck) (NDC)	List of antimetabolites therapies		https://app.navidence.com/valuesets/4b6fed67-96b1-46c8-8aa3-d6745d6291ca		Antimetabolites Therapies (Merck)
NDC	67457022102	40 ML methotrexate 25 MG/ML Injection	Antimetabolites Not current: 201508 to 202312 Route: Injectable Product		Methotrexate Sodium	Xatmep, Rasuvo, Reditrex, Ebetrex, Jylamvo, Rheumatrex, Trexall, Otrexup, Zlatal, Maxtrex, Methofill, and Xatmep, Metoject, Nordimet	Antimetabolites Therapies (Merck) (NDC)	List of antimetabolites therapies		https://app.navidence.com/valuesets/4b6fed67-96b1-46c8-8aa3-d6745d6291ca		Antimetabolites Therapies (Merck)
NDC	67457022110	40 ML methotrexate 25 MG/ML Injection	Antimetabolites Not current: 201508 to 202312 Route: Injectable Product		Methotrexate Sodium	Xatmep, Rasuvo, Reditrex, Ebetrex, Jylamvo, Rheumatrex, Trexall, Otrexup, Zlatal, Maxtrex, Methofill, and Xatmep, Metoject, Nordimet	Antimetabolites Therapies (Merck) (NDC)	List of antimetabolites therapies		https://app.navidence.com/valuesets/4b6fed67-96b1-46c8-8aa3-d6745d6291ca		Antimetabolites Therapies (Merck)
NDC	67457022140	40 ML methotrexate 25 MG/ML Injection	Antimetabolites Not current: 201508 to 202312 Route: Injectable Product		Methotrexate Sodium	Xatmep, Rasuvo, Reditrex, Ebetrex, Jylamvo, Rheumatrex, Trexall, Otrexup, Zlatal, Maxtrex, Methofill, and Xatmep, Metoject, Nordimet	Antimetabolites Therapies (Merck) (NDC)	List of antimetabolites therapies		https://app.navidence.com/valuesets/4b6fed67-96b1-46c8-8aa3-d6745d6291ca		Antimetabolites Therapies (Merck)
NDC	67457048040	40 ML methotrexate 25 MG/ML Injection	Antimetabolites Active since: 201508 Route: Injectable Product		Methotrexate Sodium	Xatmep, Rasuvo, Reditrex, Ebetrex, Jylamvo, Rheumatrex, Trexall, Otrexup, Zlatal, Maxtrex, Methofill, and Xatmep, Metoject, Nordimet	Antimetabolites Therapies (Merck) (NDC)	List of antimetabolites therapies		https://app.navidence.com/valuesets/4b6fed67-96b1-46c8-8aa3-d6745d6291ca		Antimetabolites Therapies (Merck)
NDC	00081059655	Azathioprine	Antimetabolites		azathioprine	Azasan, Imuran	Antimetabolites Therapies (Merck) (NDC)	List of antimetabolites therapies		https://app.navidence.com/valuesets/4b6fed67-96b1-46c8-8aa3-d6745d6291ca		Antimetabolites Therapies (Merck)
NDC	38779231303	Azathioprine	Antimetabolites		azathioprine	Azasan, Imuran	Antimetabolites Therapies (Merck) (NDC)	List of antimetabolites therapies		https://app.navidence.com/valuesets/4b6fed67-96b1-46c8-8aa3-d6745d6291ca		Antimetabolites Therapies (Merck)
NDC	38779231304	Azathioprine	Antimetabolites		azathioprine	Azasan, Imuran	Antimetabolites Therapies (Merck) (NDC)	List of antimetabolites therapies		https://app.navidence.com/valuesets/4b6fed67-96b1-46c8-8aa3-d6745d6291ca		Antimetabolites Therapies (Merck)
NDC	38779231306	Azathioprine	Antimetabolites		azathioprine	Azasan, Imuran	Antimetabolites Therapies (Merck) (NDC)	List of antimetabolites therapies		https://app.navidence.com/valuesets/4b6fed67-96b1-46c8-8aa3-d6745d6291ca		Antimetabolites Therapies (Merck)
NDC	54569517700	Azathioprine	Antimetabolites		azathioprine	Azasan, Imuran	Antimetabolites Therapies (Merck) (NDC)	List of antimetabolites therapies		https://app.navidence.com/valuesets/4b6fed67-96b1-46c8-8aa3-d6745d6291ca		Antimetabolites Therapies (Merck)
NDC	00054408425	azathioprine 50 MG Oral Tablet	Antimetabolites Active since: 200706 Route: Oral Product		azathioprine	Immunoprin, Azasan, Imuran	Antimetabolites Therapies (Merck) (NDC)	List of antimetabolites therapies		https://app.navidence.com/valuesets/4b6fed67-96b1-46c8-8aa3-d6745d6291ca		Antimetabolites Therapies (Merck)
NDC	00054808425	azathioprine 50 MG Oral Tablet	Antimetabolites Active since: 200706 Route: Oral Product		azathioprine	Azasan, Imuran, Immunoprin	Antimetabolites Therapies (Merck) (NDC)	List of antimetabolites therapies		https://app.navidence.com/valuesets/4b6fed67-96b1-46c8-8aa3-d6745d6291ca		Antimetabolites Therapies (Merck)
NDC	00378100501	azathioprine 50 MG Oral Tablet	Antimetabolites Active since: 200706 Route: Oral Product		azathioprine	Azasan, Imuran, Immunoprin	Antimetabolites Therapies (Merck) (NDC)	List of antimetabolites therapies		https://app.navidence.com/valuesets/4b6fed67-96b1-46c8-8aa3-d6745d6291ca		Antimetabolites Therapies (Merck)
NDC	00406200301	azathioprine 50 MG Oral Tablet	Antimetabolites Not current: 200708 to 201309 Route: Oral Product		azathioprine	Azasan, Imuran, Immunoprin	Antimetabolites Therapies (Merck) (NDC)	List of antimetabolites therapies		https://app.navidence.com/valuesets/4b6fed67-96b1-46c8-8aa3-d6745d6291ca		Antimetabolites Therapies (Merck)
NDC	00781105901	azathioprine 50 MG Oral Tablet	Antimetabolites Not current: 200706 to 201102 Route: Oral Product		azathioprine	Azasan, Immunoprin, Imuran	Antimetabolites Therapies (Merck) (NDC)	List of antimetabolites therapies		https://app.navidence.com/valuesets/4b6fed67-96b1-46c8-8aa3-d6745d6291ca		Antimetabolites Therapies (Merck)
NDC	00781507501	azathioprine 50 MG Oral Tablet	Antimetabolites Active since: 200706 Route: Oral Product		azathioprine	Immunoprin, Azasan, Imuran	Antimetabolites Therapies (Merck) (NDC)	List of antimetabolites therapies		https://app.navidence.com/valuesets/4b6fed67-96b1-46c8-8aa3-d6745d6291ca		Antimetabolites Therapies (Merck)
NDC	12280013930	azathioprine 50 MG Oral Tablet	Antimetabolites Not current: 200706 to 201307 Route: Oral Product		azathioprine	Immunoprin, Azasan, Imuran	Antimetabolites Therapies (Merck) (NDC)	List of antimetabolites therapies		https://app.navidence.com/valuesets/4b6fed67-96b1-46c8-8aa3-d6745d6291ca		Antimetabolites Therapies (Merck)
NDC	21695048475	azathioprine 50 MG Oral Tablet	Antimetabolites Not current: 201004 to 201905 Route: Oral Product		azathioprine	Immunoprin, Azasan, Imuran	Antimetabolites Therapies (Merck) (NDC)	List of antimetabolites therapies		https://app.navidence.com/valuesets/4b6fed67-96b1-46c8-8aa3-d6745d6291ca		Antimetabolites Therapies (Merck)
NDC	23490511009	azathioprine 50 MG Oral Tablet	Antimetabolites Not current: 200810 to 201603 Route: Oral Product		azathioprine	Immunoprin, Azasan, Imuran	Antimetabolites Therapies (Merck) (NDC)	List of antimetabolites therapies		https://app.navidence.com/valuesets/4b6fed67-96b1-46c8-8aa3-d6745d6291ca		Antimetabolites Therapies (Merck)
NDC	33261075800	azathioprine 50 MG Oral Tablet	Antimetabolites Not current: 201309 to 202010 Route: Oral Product		azathioprine	Immunoprin, Azasan, Imuran	Antimetabolites Therapies (Merck) (NDC)	List of antimetabolites therapies		https://app.navidence.com/valuesets/4b6fed67-96b1-46c8-8aa3-d6745d6291ca		Antimetabolites Therapies (Merck)
NDC	33261075830	azathioprine 50 MG Oral Tablet	Antimetabolites Not current: 201309 to 202011 Route: Oral Product		azathioprine	Immunoprin, Azasan, Imuran	Antimetabolites Therapies (Merck) (NDC)	List of antimetabolites therapies		https://app.navidence.com/valuesets/4b6fed67-96b1-46c8-8aa3-d6745d6291ca		Antimetabolites Therapies (Merck)
NDC	33261075860	azathioprine 50 MG Oral Tablet	Antimetabolites Not current: 201309 to 202010 Route: Oral Product		azathioprine	Azasan, Imuran, Immunoprin	Antimetabolites Therapies (Merck) (NDC)	List of antimetabolites therapies		https://app.navidence.com/valuesets/4b6fed67-96b1-46c8-8aa3-d6745d6291ca		Antimetabolites Therapies (Merck)
NDC	33261075875	azathioprine 50 MG Oral Tablet	Antimetabolites Not current: 201210 to 202010 Route: Oral Product		azathioprine	Azasan, Imuran, Immunoprin	Antimetabolites Therapies (Merck) (NDC)	List of antimetabolites therapies		https://app.navidence.com/valuesets/4b6fed67-96b1-46c8-8aa3-d6745d6291ca		Antimetabolites Therapies (Merck)
NDC	33261075890	azathioprine 50 MG Oral Tablet	Antimetabolites Not current: 201309 to 202011 Route: Oral Product		azathioprine	Azasan, Imuran, Immunoprin	Antimetabolites Therapies (Merck) (NDC)	List of antimetabolites therapies		https://app.navidence.com/valuesets/4b6fed67-96b1-46c8-8aa3-d6745d6291ca		Antimetabolites Therapies (Merck)
NDC	51079062001	azathioprine 50 MG Oral Tablet	Antimetabolites Active since: 201009 Route: Oral Product		azathioprine	Immunoprin, Azasan, Imuran	Antimetabolites Therapies (Merck) (NDC)	List of antimetabolites therapies		https://app.navidence.com/valuesets/4b6fed67-96b1-46c8-8aa3-d6745d6291ca		Antimetabolites Therapies (Merck)
NDC	51079062006	azathioprine 50 MG Oral Tablet	Antimetabolites Active since: 201009 Route: Oral Product		azathioprine	Immunoprin, Azasan, Imuran	Antimetabolites Therapies (Merck) (NDC)	List of antimetabolites therapies		https://app.navidence.com/valuesets/4b6fed67-96b1-46c8-8aa3-d6745d6291ca		Antimetabolites Therapies (Merck)
NDC	51407018201	azathioprine 50 MG Oral Tablet	Antimetabolites Active since: 201904 Route: Oral Product		azathioprine	Azasan, Imuran, Immunoprin	Antimetabolites Therapies (Merck) (NDC)	List of antimetabolites therapies		https://app.navidence.com/valuesets/4b6fed67-96b1-46c8-8aa3-d6745d6291ca		Antimetabolites Therapies (Merck)
NDC	54868531000	azathioprine 50 MG Oral Tablet	Antimetabolites Not current: 200706 to 201907 Route: Oral Product		azathioprine	Immunoprin, Azasan, Imuran	Antimetabolites Therapies (Merck) (NDC)	List of antimetabolites therapies		https://app.navidence.com/valuesets/4b6fed67-96b1-46c8-8aa3-d6745d6291ca		Antimetabolites Therapies (Merck)
NDC	54868531001	azathioprine 50 MG Oral Tablet	Antimetabolites Not current: 200706 to 201601 Route: Oral Product		azathioprine	Immunoprin, Azasan, Imuran	Antimetabolites Therapies (Merck) (NDC)	List of antimetabolites therapies		https://app.navidence.com/valuesets/4b6fed67-96b1-46c8-8aa3-d6745d6291ca		Antimetabolites Therapies (Merck)
NDC	54868531002	azathioprine 50 MG Oral Tablet	Antimetabolites Not current: 200706 to 201601 Route: Oral Product		azathioprine	Immunoprin, Azasan, Imuran	Antimetabolites Therapies (Merck) (NDC)	List of antimetabolites therapies		https://app.navidence.com/valuesets/4b6fed67-96b1-46c8-8aa3-d6745d6291ca		Antimetabolites Therapies (Merck)
NDC	54868531003	azathioprine 50 MG Oral Tablet	Antimetabolites Not current: 200706 to 201907 Route: Oral Product		azathioprine	Imuran, Immunoprin, Azasan	Antimetabolites Therapies (Merck) (NDC)	List of antimetabolites therapies		https://app.navidence.com/valuesets/4b6fed67-96b1-46c8-8aa3-d6745d6291ca		Antimetabolites Therapies (Merck)
NDC	54868531004	azathioprine 50 MG Oral Tablet	Antimetabolites Not current: 200706 to 201907 Route: Oral Product		azathioprine	Azasan, Imuran, Immunoprin	Antimetabolites Therapies (Merck) (NDC)	List of antimetabolites therapies		https://app.navidence.com/valuesets/4b6fed67-96b1-46c8-8aa3-d6745d6291ca		Antimetabolites Therapies (Merck)
NDC	55045347101	azathioprine 50 MG Oral Tablet	Antimetabolites Not current: 201109 to 201409 Route: Oral Product		azathioprine	Azasan, Imuran, Immunoprin	Antimetabolites Therapies (Merck) (NDC)	List of antimetabolites therapies		https://app.navidence.com/valuesets/4b6fed67-96b1-46c8-8aa3-d6745d6291ca		Antimetabolites Therapies (Merck)
NDC	55048003630	azathioprine 50 MG Oral Tablet	Antimetabolites Not current: 201202 to 201505 Route: Oral Product		azathioprine	Azasan, Imuran, Immunoprin	Antimetabolites Therapies (Merck) (NDC)	List of antimetabolites therapies		https://app.navidence.com/valuesets/4b6fed67-96b1-46c8-8aa3-d6745d6291ca		Antimetabolites Therapies (Merck)
NDC	57866902101	azathioprine 50 MG Oral Tablet	Antimetabolites Not current: 200706 to 201101 Route: Oral Product		azathioprine	Azasan, Imuran, Immunoprin	Antimetabolites Therapies (Merck) (NDC)	List of antimetabolites therapies		https://app.navidence.com/valuesets/4b6fed67-96b1-46c8-8aa3-d6745d6291ca		Antimetabolites Therapies (Merck)
NDC	60219107601	azathioprine 50 MG Oral Tablet	Antimetabolites Active since: 201703 Route: Oral Product		azathioprine	Azasan, Imuran, Immunoprin	Antimetabolites Therapies (Merck) (NDC)	List of antimetabolites therapies		https://app.navidence.com/valuesets/4b6fed67-96b1-46c8-8aa3-d6745d6291ca		Antimetabolites Therapies (Merck)
NDC	66336006860	azathioprine 50 MG Oral Tablet	Antimetabolites Not current: 201109 to 201409 Route: Oral Product		azathioprine	Immunoprin, Azasan, Imuran	Antimetabolites Therapies (Merck) (NDC)	List of antimetabolites therapies		https://app.navidence.com/valuesets/4b6fed67-96b1-46c8-8aa3-d6745d6291ca		Antimetabolites Therapies (Merck)
NDC	66479030110	azathioprine 50 MG Oral Tablet	Antimetabolites Not current: 200706 to 201309 Route: Oral Product		azathioprine	Immunoprin, Azasan, Imuran	Antimetabolites Therapies (Merck) (NDC)	List of antimetabolites therapies		https://app.navidence.com/valuesets/4b6fed67-96b1-46c8-8aa3-d6745d6291ca		Antimetabolites Therapies (Merck)
NDC	66591022141	azathioprine 50 MG Oral Tablet	Antimetabolites Not current: 200706 to 201212 Route: Oral Product		azathioprine	Immunoprin, Azasan, Imuran	Antimetabolites Therapies (Merck) (NDC)	List of antimetabolites therapies		https://app.navidence.com/valuesets/4b6fed67-96b1-46c8-8aa3-d6745d6291ca		Antimetabolites Therapies (Merck)
NDC	67877049301	azathioprine 50 MG Oral Tablet	Antimetabolites Active since: 202005 Route: Oral Product		azathioprine	Azasan, Imuran, Immunoprin	Antimetabolites Therapies (Merck) (NDC)	List of antimetabolites therapies		https://app.navidence.com/valuesets/4b6fed67-96b1-46c8-8aa3-d6745d6291ca		Antimetabolites Therapies (Merck)
NDC	67877049305	azathioprine 50 MG Oral Tablet	Antimetabolites Active since: 202005 Route: Oral Product		azathioprine	Azasan, Imuran, Immunoprin	Antimetabolites Therapies (Merck) (NDC)	List of antimetabolites therapies		https://app.navidence.com/valuesets/4b6fed67-96b1-46c8-8aa3-d6745d6291ca		Antimetabolites Therapies (Merck)
NDC	68084022901	azathioprine 50 MG Oral Tablet	Antimetabolites Active since: 200804 Route: Oral Product		azathioprine	Azasan, Imuran, Immunoprin	Antimetabolites Therapies (Merck) (NDC)	List of antimetabolites therapies		https://app.navidence.com/valuesets/4b6fed67-96b1-46c8-8aa3-d6745d6291ca		Antimetabolites Therapies (Merck)
NDC	68084022911	azathioprine 50 MG Oral Tablet	Antimetabolites Active since: 201102 Route: Oral Product		azathioprine	Immunoprin, Azasan, Imuran	Antimetabolites Therapies (Merck) (NDC)	List of antimetabolites therapies		https://app.navidence.com/valuesets/4b6fed67-96b1-46c8-8aa3-d6745d6291ca		Antimetabolites Therapies (Merck)
NDC	68382000301	azathioprine 50 MG Oral Tablet	Antimetabolites Active since: 200708 Route: Oral Product		azathioprine	Immunoprin, Azasan, Imuran	Antimetabolites Therapies (Merck) (NDC)	List of antimetabolites therapies		https://app.navidence.com/valuesets/4b6fed67-96b1-46c8-8aa3-d6745d6291ca		Antimetabolites Therapies (Merck)
NDC	68382000305	azathioprine 50 MG Oral Tablet	Antimetabolites Active since: 200708 Route: Oral Product		azathioprine	Imuran, Immunoprin, Azasan	Antimetabolites Therapies (Merck) (NDC)	List of antimetabolites therapies		https://app.navidence.com/valuesets/4b6fed67-96b1-46c8-8aa3-d6745d6291ca		Antimetabolites Therapies (Merck)
NDC	68462050201	azathioprine 50 MG Oral Tablet	Antimetabolites Active since: 200901 Route: Oral Product		azathioprine	Azasan, Imuran, Immunoprin	Antimetabolites Therapies (Merck) (NDC)	List of antimetabolites therapies		https://app.navidence.com/valuesets/4b6fed67-96b1-46c8-8aa3-d6745d6291ca		Antimetabolites Therapies (Merck)
NDC	69238107601	azathioprine 50 MG Oral Tablet	Antimetabolites Active since: 201503 Route: Oral Product		azathioprine	Azasan, Imuran, Immunoprin	Antimetabolites Therapies (Merck) (NDC)	List of antimetabolites therapies		https://app.navidence.com/valuesets/4b6fed67-96b1-46c8-8aa3-d6745d6291ca		Antimetabolites Therapies (Merck)
NDC	72789012930	azathioprine 50 MG Oral Tablet	Antimetabolites Active since: 202011 Route: Oral Product		azathioprine	Azasan, Imuran, Immunoprin	Antimetabolites Therapies (Merck) (NDC)	List of antimetabolites therapies		https://app.navidence.com/valuesets/4b6fed67-96b1-46c8-8aa3-d6745d6291ca		Antimetabolites Therapies (Merck)
NDC	00081059756	azathioprine 50 MG Oral Tablet [Imuran]	Antimetabolites Not current: 200706 to 201101 Route: Oral Product		azathioprine	Azasan, Imuran, Immunoprin	Antimetabolites Therapies (Merck) (NDC)	List of antimetabolites therapies		https://app.navidence.com/valuesets/4b6fed67-96b1-46c8-8aa3-d6745d6291ca		Antimetabolites Therapies (Merck)
NDC	00173059755	azathioprine 50 MG Oral Tablet [Imuran]	Antimetabolites Not current: 200706 to 201101 Route: Oral Product		azathioprine	Azasan, Imuran, Immunoprin	Antimetabolites Therapies (Merck) (NDC)	List of antimetabolites therapies		https://app.navidence.com/valuesets/4b6fed67-96b1-46c8-8aa3-d6745d6291ca		Antimetabolites Therapies (Merck)
NDC	52959007900	azathioprine 50 MG Oral Tablet [Imuran]	Antimetabolites Active since: 200706 Route: Oral Product		azathioprine	Imuran, Immunoprin, Azasan	Antimetabolites Therapies (Merck) (NDC)	List of antimetabolites therapies		https://app.navidence.com/valuesets/4b6fed67-96b1-46c8-8aa3-d6745d6291ca		Antimetabolites Therapies (Merck)
NDC	54766059010	azathioprine 50 MG Oral Tablet [Imuran]	Antimetabolites Active since: 201801 Route: Oral Product		azathioprine	Azasan, Imuran, Immunoprin	Antimetabolites Therapies (Merck) (NDC)	List of antimetabolites therapies		https://app.navidence.com/valuesets/4b6fed67-96b1-46c8-8aa3-d6745d6291ca		Antimetabolites Therapies (Merck)
NDC	54868092101	azathioprine 50 MG Oral Tablet [Imuran]	Antimetabolites Not current: 200706 to 201601 Route: Oral Product		azathioprine	Immunoprin, Azasan, Imuran	Antimetabolites Therapies (Merck) (NDC)	List of antimetabolites therapies		https://app.navidence.com/valuesets/4b6fed67-96b1-46c8-8aa3-d6745d6291ca		Antimetabolites Therapies (Merck)
NDC	54868092102	azathioprine 50 MG Oral Tablet [Imuran]	Antimetabolites Not current: 200906 to 201907 Route: Oral Product		azathioprine	Immunoprin, Azasan, Imuran	Antimetabolites Therapies (Merck) (NDC)	List of antimetabolites therapies		https://app.navidence.com/valuesets/4b6fed67-96b1-46c8-8aa3-d6745d6291ca		Antimetabolites Therapies (Merck)
NDC	54868092104	azathioprine 50 MG Oral Tablet [Imuran]	Antimetabolites Not current: 200706 to 201601 Route: Oral Product		azathioprine	Immunoprin, Azasan, Imuran	Antimetabolites Therapies (Merck) (NDC)	List of antimetabolites therapies		https://app.navidence.com/valuesets/4b6fed67-96b1-46c8-8aa3-d6745d6291ca		Antimetabolites Therapies (Merck)
NDC	60976059755	azathioprine 50 MG Oral Tablet [Imuran]	Antimetabolites Not current: 200706 to 201301 Route: Oral Product		azathioprine	Immunoprin, Azasan, Imuran	Antimetabolites Therapies (Merck) (NDC)	List of antimetabolites therapies		https://app.navidence.com/valuesets/4b6fed67-96b1-46c8-8aa3-d6745d6291ca		Antimetabolites Therapies (Merck)
NDC	65483059010	azathioprine 50 MG Oral Tablet [Imuran]	Antimetabolites Not current: 200706 to 202101 Route: Oral Product		azathioprine	Immunoprin, Azasan, Imuran	Antimetabolites Therapies (Merck) (NDC)	List of antimetabolites therapies		https://app.navidence.com/valuesets/4b6fed67-96b1-46c8-8aa3-d6745d6291ca		Antimetabolites Therapies (Merck)
NDC	65649023141	azathioprine 75 MG Oral Tablet [Azasan]	Antimetabolites Active since: 200706 Route: Oral Product		azathioprine	Immunoprin, Azasan, Imuran	Antimetabolites Therapies (Merck) (NDC)	List of antimetabolites therapies		https://app.navidence.com/valuesets/4b6fed67-96b1-46c8-8aa3-d6745d6291ca		Antimetabolites Therapies (Merck)
NDC	66591023141	azathioprine 75 MG Oral Tablet [Azasan]	Antimetabolites Not current: 200706 to 201101 Route: Oral Product		azathioprine	Immunoprin, Azasan, Imuran	Antimetabolites Therapies (Merck) (NDC)	List of antimetabolites therapies		https://app.navidence.com/valuesets/4b6fed67-96b1-46c8-8aa3-d6745d6291ca		Antimetabolites Therapies (Merck)
NDC	00143956601	azathioprine 100 MG Injection	Antimetabolites Active since: 201605 Route: Injectable Product		azathioprine	Azasan, Imuran, Immunoprin	Antimetabolites Therapies (Merck) (NDC)	List of antimetabolites therapies		https://app.navidence.com/valuesets/4b6fed67-96b1-46c8-8aa3-d6745d6291ca		Antimetabolites Therapies (Merck)
NDC	00173059871	azathioprine 100 MG Injection	Antimetabolites Not current: 200706 to 200901		azathioprine	Azasan, Imuran, Immunoprin	Antimetabolites Therapies (Merck) (NDC)	List of antimetabolites therapies		https://app.navidence.com/valuesets/4b6fed67-96b1-46c8-8aa3-d6745d6291ca		Antimetabolites Therapies (Merck)
NDC	55390060020	azathioprine 100 MG Injection	Antimetabolites Not current: 200706 to 201602 Route: Injectable Product		azathioprine	Azasan, Imuran, Immunoprin	Antimetabolites Therapies (Merck) (NDC)	List of antimetabolites therapies		https://app.navidence.com/valuesets/4b6fed67-96b1-46c8-8aa3-d6745d6291ca		Antimetabolites Therapies (Merck)
NDC	60976059871	azathioprine 100 MG Injection	Antimetabolites Not current: 200801 to 200901		azathioprine	Azasan, Immunoprin, Imuran	Antimetabolites Therapies (Merck) (NDC)	List of antimetabolites therapies		https://app.navidence.com/valuesets/4b6fed67-96b1-46c8-8aa3-d6745d6291ca		Antimetabolites Therapies (Merck)
NDC	65483055101	azathioprine 100 MG Injection	Antimetabolites Not current: 200801 to 200901		azathioprine	Azasan, Imuran, Immunoprin	Antimetabolites Therapies (Merck) (NDC)	List of antimetabolites therapies		https://app.navidence.com/valuesets/4b6fed67-96b1-46c8-8aa3-d6745d6291ca		Antimetabolites Therapies (Merck)
NDC	65649024141	azathioprine 100 MG Oral Tablet [Azasan]	Antimetabolites Active since: 200706 Route: Oral Product		azathioprine	Imuran, Immunoprin, Azasan	Antimetabolites Therapies (Merck) (NDC)	List of antimetabolites therapies		https://app.navidence.com/valuesets/4b6fed67-96b1-46c8-8aa3-d6745d6291ca		Antimetabolites Therapies (Merck)
NDC	66591024141	azathioprine 100 MG Oral Tablet [Azasan]	Antimetabolites Not current: 200706 to 201101 Route: Oral Product		azathioprine	Azasan, Imuran, Immunoprin	Antimetabolites Therapies (Merck) (NDC)	List of antimetabolites therapies		https://app.navidence.com/valuesets/4b6fed67-96b1-46c8-8aa3-d6745d6291ca		Antimetabolites Therapies (Merck)
NDC	38779031203	Azathioprine Powder	Antimetabolites		azathioprine	Azasan, Imuran	Antimetabolites Therapies (Merck) (NDC)	List of antimetabolites therapies		https://app.navidence.com/valuesets/4b6fed67-96b1-46c8-8aa3-d6745d6291ca		Antimetabolites Therapies (Merck)
NDC	38779031204	Azathioprine Powder	Antimetabolites		azathioprine	Azasan, Imuran	Antimetabolites Therapies (Merck) (NDC)	List of antimetabolites therapies		https://app.navidence.com/valuesets/4b6fed67-96b1-46c8-8aa3-d6745d6291ca		Antimetabolites Therapies (Merck)
NDC	38779031206	Azathioprine Powder	Antimetabolites		azathioprine	Azasan, Imuran	Antimetabolites Therapies (Merck) (NDC)	List of antimetabolites therapies		https://app.navidence.com/valuesets/4b6fed67-96b1-46c8-8aa3-d6745d6291ca		Antimetabolites Therapies (Merck)
NDC	38779031211	Azathioprine Powder	Antimetabolites		azathioprine	Azasan, Imuran	Antimetabolites Therapies (Merck) (NDC)	List of antimetabolites therapies		https://app.navidence.com/valuesets/4b6fed67-96b1-46c8-8aa3-d6745d6291ca		Antimetabolites Therapies (Merck)
NDC	38779031215	Azathioprine Powder	Antimetabolites		azathioprine	Azasan, Imuran	Antimetabolites Therapies (Merck) (NDC)	List of antimetabolites therapies		https://app.navidence.com/valuesets/4b6fed67-96b1-46c8-8aa3-d6745d6291ca		Antimetabolites Therapies (Merck)
NDC	38779031225	Azathioprine Powder	Antimetabolites		azathioprine	Azasan, Imuran	Antimetabolites Therapies (Merck) (NDC)	List of antimetabolites therapies		https://app.navidence.com/valuesets/4b6fed67-96b1-46c8-8aa3-d6745d6291ca		Antimetabolites Therapies (Merck)
NDC	49452078201	Azathioprine Powder	Antimetabolites		azathioprine	Azasan, Imuran	Antimetabolites Therapies (Merck) (NDC)	List of antimetabolites therapies		https://app.navidence.com/valuesets/4b6fed67-96b1-46c8-8aa3-d6745d6291ca		Antimetabolites Therapies (Merck)
NDC	49452078202	Azathioprine Powder	Antimetabolites		azathioprine	Azasan, Imuran	Antimetabolites Therapies (Merck) (NDC)	List of antimetabolites therapies		https://app.navidence.com/valuesets/4b6fed67-96b1-46c8-8aa3-d6745d6291ca		Antimetabolites Therapies (Merck)
NDC	49452078203	Azathioprine Powder	Antimetabolites		azathioprine	Azasan, Imuran	Antimetabolites Therapies (Merck) (NDC)	List of antimetabolites therapies		https://app.navidence.com/valuesets/4b6fed67-96b1-46c8-8aa3-d6745d6291ca		Antimetabolites Therapies (Merck)
NDC	49452078301	Azathioprine Powder	Antimetabolites		azathioprine	Azasan, Imuran	Antimetabolites Therapies (Merck) (NDC)	List of antimetabolites therapies		https://app.navidence.com/valuesets/4b6fed67-96b1-46c8-8aa3-d6745d6291ca		Antimetabolites Therapies (Merck)
NDC	49452078302	Azathioprine Powder	Antimetabolites		azathioprine	Azasan, Imuran	Antimetabolites Therapies (Merck) (NDC)	List of antimetabolites therapies		https://app.navidence.com/valuesets/4b6fed67-96b1-46c8-8aa3-d6745d6291ca		Antimetabolites Therapies (Merck)
NDC	49452078303	Azathioprine Powder	Antimetabolites		azathioprine	Azasan, Imuran	Antimetabolites Therapies (Merck) (NDC)	List of antimetabolites therapies		https://app.navidence.com/valuesets/4b6fed67-96b1-46c8-8aa3-d6745d6291ca		Antimetabolites Therapies (Merck)
NDC	49452078304	Azathioprine Powder	Antimetabolites		azathioprine	Azasan, Imuran	Antimetabolites Therapies (Merck) (NDC)	List of antimetabolites therapies		https://app.navidence.com/valuesets/4b6fed67-96b1-46c8-8aa3-d6745d6291ca		Antimetabolites Therapies (Merck)
NDC	49452078305	Azathioprine Powder	Antimetabolites		azathioprine	Azasan, Imuran	Antimetabolites Therapies (Merck) (NDC)	List of antimetabolites therapies		https://app.navidence.com/valuesets/4b6fed67-96b1-46c8-8aa3-d6745d6291ca		Antimetabolites Therapies (Merck)
NDC	51552077902	Azathioprine Powder	Antimetabolites		azathioprine	Azasan, Imuran	Antimetabolites Therapies (Merck) (NDC)	List of antimetabolites therapies		https://app.navidence.com/valuesets/4b6fed67-96b1-46c8-8aa3-d6745d6291ca		Antimetabolites Therapies (Merck)
NDC	51552077904	Azathioprine Powder	Antimetabolites		azathioprine	Azasan, Imuran	Antimetabolites Therapies (Merck) (NDC)	List of antimetabolites therapies		https://app.navidence.com/valuesets/4b6fed67-96b1-46c8-8aa3-d6745d6291ca		Antimetabolites Therapies (Merck)
NDC	51552077905	Azathioprine Powder	Antimetabolites		azathioprine	Azasan, Imuran	Antimetabolites Therapies (Merck) (NDC)	List of antimetabolites therapies		https://app.navidence.com/valuesets/4b6fed67-96b1-46c8-8aa3-d6745d6291ca		Antimetabolites Therapies (Merck)
NDC	51927225800	Azathioprine Powder	Antimetabolites		azathioprine	Azasan, Imuran	Antimetabolites Therapies (Merck) (NDC)	List of antimetabolites therapies		https://app.navidence.com/valuesets/4b6fed67-96b1-46c8-8aa3-d6745d6291ca		Antimetabolites Therapies (Merck)
NDC	52372072801	Azathioprine Powder	Antimetabolites		azathioprine	Azasan, Imuran	Antimetabolites Therapies (Merck) (NDC)	List of antimetabolites therapies		https://app.navidence.com/valuesets/4b6fed67-96b1-46c8-8aa3-d6745d6291ca		Antimetabolites Therapies (Merck)
NDC	52372072802	Azathioprine Powder	Antimetabolites		azathioprine	Azasan, Imuran	Antimetabolites Therapies (Merck) (NDC)	List of antimetabolites therapies		https://app.navidence.com/valuesets/4b6fed67-96b1-46c8-8aa3-d6745d6291ca		Antimetabolites Therapies (Merck)
NDC	52372072803	Azathioprine Powder	Antimetabolites		azathioprine	Azasan, Imuran	Antimetabolites Therapies (Merck) (NDC)	List of antimetabolites therapies		https://app.navidence.com/valuesets/4b6fed67-96b1-46c8-8aa3-d6745d6291ca		Antimetabolites Therapies (Merck)
NDC	52372072804	Azathioprine Powder	Antimetabolites		azathioprine	Azasan, Imuran	Antimetabolites Therapies (Merck) (NDC)	List of antimetabolites therapies		https://app.navidence.com/valuesets/4b6fed67-96b1-46c8-8aa3-d6745d6291ca		Antimetabolites Therapies (Merck)
NDC	62991218901	Azathioprine Powder	Antimetabolites		azathioprine	Azasan, Imuran	Antimetabolites Therapies (Merck) (NDC)	List of antimetabolites therapies		https://app.navidence.com/valuesets/4b6fed67-96b1-46c8-8aa3-d6745d6291ca		Antimetabolites Therapies (Merck)
NDC	62991218903	Azathioprine Powder	Antimetabolites		azathioprine	Azasan, Imuran	Antimetabolites Therapies (Merck) (NDC)	List of antimetabolites therapies		https://app.navidence.com/valuesets/4b6fed67-96b1-46c8-8aa3-d6745d6291ca		Antimetabolites Therapies (Merck)
NDC	62991218904	Azathioprine Powder	Antimetabolites		azathioprine	Azasan, Imuran	Antimetabolites Therapies (Merck) (NDC)	List of antimetabolites therapies		https://app.navidence.com/valuesets/4b6fed67-96b1-46c8-8aa3-d6745d6291ca		Antimetabolites Therapies (Merck)
NDC	63370002510	Azathioprine Powder	Antimetabolites		azathioprine	Azasan, Imuran	Antimetabolites Therapies (Merck) (NDC)	List of antimetabolites therapies		https://app.navidence.com/valuesets/4b6fed67-96b1-46c8-8aa3-d6745d6291ca		Antimetabolites Therapies (Merck)
NDC	63370002515	Azathioprine Powder	Antimetabolites		azathioprine	Azasan, Imuran	Antimetabolites Therapies (Merck) (NDC)	List of antimetabolites therapies		https://app.navidence.com/valuesets/4b6fed67-96b1-46c8-8aa3-d6745d6291ca		Antimetabolites Therapies (Merck)
NDC	63370002525	Azathioprine Powder	Antimetabolites		azathioprine	Azasan, Imuran	Antimetabolites Therapies (Merck) (NDC)	List of antimetabolites therapies		https://app.navidence.com/valuesets/4b6fed67-96b1-46c8-8aa3-d6745d6291ca		Antimetabolites Therapies (Merck)
NDC	63370002535	Azathioprine Powder	Antimetabolites		azathioprine	Azasan, Imuran	Antimetabolites Therapies (Merck) (NDC)	List of antimetabolites therapies		https://app.navidence.com/valuesets/4b6fed67-96b1-46c8-8aa3-d6745d6291ca		Antimetabolites Therapies (Merck)
NDC	00403455318	Azathioprine Sodium	Antimetabolites		azathioprine	Azasan, Imuran	Antimetabolites Therapies (Merck) (NDC)	List of antimetabolites therapies		https://app.navidence.com/valuesets/4b6fed67-96b1-46c8-8aa3-d6745d6291ca		Antimetabolites Therapies (Merck)
NDC	51309022720	Azathioprine Sodium For Inj 100 MG	Antimetabolites		azathioprine	Azasan, Imuran	Antimetabolites Therapies (Merck) (NDC)	List of antimetabolites therapies		https://app.navidence.com/valuesets/4b6fed67-96b1-46c8-8aa3-d6745d6291ca		Antimetabolites Therapies (Merck)
NDC	38779050603	Cyclophosphamide	Antimetabolites		Cyclophosphamide	Cytoxan, Neosar, Cytoxan Lyophilized, Endoxan, Procytox, Revimmune, Cycloblastin	Antimetabolites Therapies (Merck) (NDC)	List of antimetabolites therapies		https://app.navidence.com/valuesets/4b6fed67-96b1-46c8-8aa3-d6745d6291ca		Antimetabolites Therapies (Merck)
NDC	38779050604	Cyclophosphamide	Antimetabolites		Cyclophosphamide	Cytoxan, Neosar, Cytoxan Lyophilized, Endoxan, Procytox, Revimmune, Cycloblastin	Antimetabolites Therapies (Merck) (NDC)	List of antimetabolites therapies		https://app.navidence.com/valuesets/4b6fed67-96b1-46c8-8aa3-d6745d6291ca		Antimetabolites Therapies (Merck)
NDC	38779050605	Cyclophosphamide	Antimetabolites		Cyclophosphamide	Cytoxan, Neosar, Cytoxan Lyophilized, Endoxan, Procytox, Revimmune, Cycloblastin	Antimetabolites Therapies (Merck) (NDC)	List of antimetabolites therapies		https://app.navidence.com/valuesets/4b6fed67-96b1-46c8-8aa3-d6745d6291ca		Antimetabolites Therapies (Merck)
NDC	51927442100	Cyclophosphamide	Antimetabolites		Cyclophosphamide	Cytoxan, Neosar, Cytoxan Lyophilized, Endoxan, Procytox, Revimmune, Cycloblastin	Antimetabolites Therapies (Merck) (NDC)	List of antimetabolites therapies		https://app.navidence.com/valuesets/4b6fed67-96b1-46c8-8aa3-d6745d6291ca		Antimetabolites Therapies (Merck)
NDC	51927487100	Cyclophosphamide	Antimetabolites		Cyclophosphamide	Cytoxan, Neosar, Cytoxan Lyophilized, Endoxan, Procytox, Revimmune, Cycloblastin	Antimetabolites Therapies (Merck) (NDC)	List of antimetabolites therapies		https://app.navidence.com/valuesets/4b6fed67-96b1-46c8-8aa3-d6745d6291ca		Antimetabolites Therapies (Merck)
NDC	00054038225	cyclophosphamide 25 MG Oral Capsule	Active since: 201310 Myelo: 120 mg/kg over two days in Bu4/Cy Myelo: 4.8-7.2 g/m2 over four days in CBV. Active since: 201310 RedInt: 120-140 mg/kg over two daysActive since: 201310 Route: Oral Product		cyclophosphamide	Lyophilized, Cytosar, Cytosar-U, Tarabine PFS, Cytoxan, Neosar, Cytoxan Lyophilized, Endoxan, Procytox, Revimmune, Cycloblastin	Antimetabolites Therapies (Merck) (NDC)	List of antimetabolites therapies		https://app.navidence.com/valuesets/4b6fed67-96b1-46c8-8aa3-d6745d6291ca		Antimetabolites Therapies (Merck)
NDC	43975030710	cyclophosphamide 25 MG Oral Capsule	Active since: 201805 Myelo: 120 mg/kg over two days in Bu4/Cy Myelo: 4.8-7.2 g/m2 over four days in CBV. Active since: 201805 RedInt: 120-140 mg/kg over two daysActive since: 201805 Route: Oral Product		cyclophosphamide	cyclophosphamide, Lyophilized, Cytosar, Cytosar-U, Tarabine PFS, Endoxan, Procytox, Revimmune, Cycloblastin, Cytoxan, Neosar, Cytoxan Lyophilized	Antimetabolites Therapies (Merck) (NDC)	List of antimetabolites therapies		https://app.navidence.com/valuesets/4b6fed67-96b1-46c8-8aa3-d6745d6291ca		Antimetabolites Therapies (Merck)
NDC	54879002101	cyclophosphamide 25 MG Oral Capsule	Active since: 201806 Myelo: 120 mg/kg over two days in Bu4/Cy Myelo: 4.8-7.2 g/m2 over four days in CBV. Active since: 201806 RedInt: 120-140 mg/kg over two daysActive since: 201806 Route: Oral Product		cyclophosphamide	cyclophosphamide, Cytoxan Lyophilized, Endoxan, Revimmune, Cycloblastin, Lyophilized, Neosar, Cytosar, Cytosar-U, Tarabine PFS, Cytoxan, Procytox	Antimetabolites Therapies (Merck) (NDC)	List of antimetabolites therapies		https://app.navidence.com/valuesets/4b6fed67-96b1-46c8-8aa3-d6745d6291ca		Antimetabolites Therapies (Merck)
NDC	62559093001	cyclophosphamide 25 MG Oral Capsule	Active since: 202007 Myelo: 120 mg/kg over two days in Bu4/Cy Myelo: 4.8-7.2 g/m2 over four days in CBV. Active since: 202007 RedInt: 120-140 mg/kg over two daysActive since: 202007 Route: Oral Product		cyclophosphamide	cyclophosphamide, Lyophilized, Cytosar, Cytosar-U, Tarabine PFS, Cytoxan Lyophilized, Endoxan, Procytox, Revimmune, Cycloblastin, Cytoxan, Neosar	Antimetabolites Therapies (Merck) (NDC)	List of antimetabolites therapies		https://app.navidence.com/valuesets/4b6fed67-96b1-46c8-8aa3-d6745d6291ca		Antimetabolites Therapies (Merck)
NDC	69097051607	cyclophosphamide 25 MG Oral Capsule	Active since: 201902 Myelo: 120 mg/kg over two days in Bu4/Cy Myelo: 4.8-7.2 g/m2 over four days in CBV. Active since: 201902 RedInt: 120-140 mg/kg over two daysActive since: 201902 Route: Oral Product		cyclophosphamide	cyclophosphamide, Cycloblastin, Lyophilized, Cytosar, Cytosar-U, Tarabine PFS, Cytoxan, Neosar, Cytoxan Lyophilized, Endoxan, Procytox, Revimmune	Antimetabolites Therapies (Merck) (NDC)	List of antimetabolites therapies		https://app.navidence.com/valuesets/4b6fed67-96b1-46c8-8aa3-d6745d6291ca		Antimetabolites Therapies (Merck)
NDC	00015050401	cyclophosphamide 25 MG Oral Tablet	Not current: 200706 to 200901 Myelo: 120 mg/kg over two days in Bu4/Cy Myelo: 4.8-7.2 g/m2 over four days in CBV. Not current: 200706 to 200901 RedInt: 120-140 mg/kg over two daysNot current: 200706 to 200901		cyclophosphamide	Cycloblastin, Lyophilized, Neosar, Cytosar, Cytosar-U, Tarabine PFS, Cytoxan, Cytoxan Lyophilized, Endoxan, Procytox, Revimmune	Antimetabolites Therapies (Merck) (NDC)	List of antimetabolites therapies		https://app.navidence.com/valuesets/4b6fed67-96b1-46c8-8aa3-d6745d6291ca		Antimetabolites Therapies (Merck)
NDC	00054412925	cyclophosphamide 25 MG Oral Tablet	Not current: 200706 to 201909 Myelo: 120 mg/kg over two days in Bu4/Cy Myelo: 4.8-7.2 g/m2 over four days in CBV. Not current: 200706 to 201909 RedInt: 120-140 mg/kg over two daysNot current: 200706 to 201909 Route: Oral Product		cyclophosphamide	Revimmune, Cycloblastin, Lyophilized, Neosar, Cytoxan Lyophilized, Cytosar, Cytosar-U, Tarabine PFS, Cytoxan, Endoxan, Procytox	Antimetabolites Therapies (Merck) (NDC)	List of antimetabolites therapies		https://app.navidence.com/valuesets/4b6fed67-96b1-46c8-8aa3-d6745d6291ca		Antimetabolites Therapies (Merck)
NDC	00054808925	cyclophosphamide 25 MG Oral Tablet	Not current: 200706 to 201909 Myelo: 120 mg/kg over two days in Bu4/Cy Myelo: 4.8-7.2 g/m2 over four days in CBV. Not current: 200706 to 201909 RedInt: 120-140 mg/kg over two daysNot current: 200706 to 201909 Route: Oral Product		cyclophosphamide	Lyophilized, Cytosar, Cytosar-U, Tarabine PFS, Cytoxan, Neosar, Cytoxan Lyophilized, Endoxan, Procytox, Revimmune, Cycloblastin	Antimetabolites Therapies (Merck) (NDC)	List of antimetabolites therapies		https://app.navidence.com/valuesets/4b6fed67-96b1-46c8-8aa3-d6745d6291ca		Antimetabolites Therapies (Merck)
NDC	10019098201	cyclophosphamide 25 MG Oral Tablet	Active since: 202010 Myelo: 120 mg/kg over two days in Bu4/Cy Myelo: 4.8-7.2 g/m2 over four days in CBV. Active since: 202010 RedInt: 120-140 mg/kg over two daysActive since: 202010 Route: Oral Product		cyclophosphamide	cyclophosphamide, Revimmune, Cycloblastin, Lyophilized, Neosar, Cytoxan Lyophilized, Cytosar, Cytosar-U, Tarabine PFS, Cytoxan, Endoxan, Procytox	Antimetabolites Therapies (Merck) (NDC)	List of antimetabolites therapies		https://app.navidence.com/valuesets/4b6fed67-96b1-46c8-8aa3-d6745d6291ca		Antimetabolites Therapies (Merck)
NDC	10019098209	cyclophosphamide 25 MG Oral Tablet	Active since: 202010 Myelo: 120 mg/kg over two days in Bu4/Cy Myelo: 4.8-7.2 g/m2 over four days in CBV. Active since: 202010 RedInt: 120-140 mg/kg over two daysActive since: 202010 Route: Oral Product		cyclophosphamide	cyclophosphamide, Revimmune, Cycloblastin, Lyophilized, Neosar, Cytoxan Lyophilized, Cytosar, Cytosar-U, Tarabine PFS, Cytoxan, Endoxan, Procytox	Antimetabolites Therapies (Merck) (NDC)	List of antimetabolites therapies		https://app.navidence.com/valuesets/4b6fed67-96b1-46c8-8aa3-d6745d6291ca		Antimetabolites Therapies (Merck)
NDC	54868521800	cyclophosphamide 25 MG Oral Tablet	Not current: 200910 to 201907 Myelo: 120 mg/kg over two days in Bu4/Cy Myelo: 4.8-7.2 g/m2 over four days in CBV. Not current: 200910 to 201907 RedInt: 120-140 mg/kg over two daysNot current: 200910 to 201907 Route: Oral Product		cyclophosphamide	cyclophosphamide, Revimmune, Cycloblastin, Lyophilized, Cytosar, Cytosar-U, Tarabine PFS, Procytox, Cytoxan, Neosar, Cytoxan Lyophilized, Endoxan	Antimetabolites Therapies (Merck) (NDC)	List of antimetabolites therapies		https://app.navidence.com/valuesets/4b6fed67-96b1-46c8-8aa3-d6745d6291ca		Antimetabolites Therapies (Merck)
NDC	54868521801	cyclophosphamide 25 MG Oral Tablet	Not current: 200801 to 201907 Myelo: 120 mg/kg over two days in Bu4/Cy Myelo: 4.8-7.2 g/m2 over four days in CBV. Not current: 200801 to 201907 RedInt: 120-140 mg/kg over two daysNot current: 200801 to 201907 Route: Oral Product		cyclophosphamide	cyclophosphamide, Revimmune, Cycloblastin, Lyophilized, Neosar, Cytoxan Lyophilized, Cytosar, Cytosar-U, Tarabine PFS, Cytoxan, Endoxan, Procytox	Antimetabolites Therapies (Merck) (NDC)	List of antimetabolites therapies		https://app.navidence.com/valuesets/4b6fed67-96b1-46c8-8aa3-d6745d6291ca		Antimetabolites Therapies (Merck)
NDC	54868521802	cyclophosphamide 25 MG Oral Tablet	Not current: 200801 to 201907 Myelo: 120 mg/kg over two days in Bu4/Cy Myelo: 4.8-7.2 g/m2 over four days in CBV. Not current: 200801 to 201907 RedInt: 120-140 mg/kg over two daysNot current: 200801 to 201907 Route: Oral Product		cyclophosphamide	cyclophosphamide, Lyophilized, Cytosar, Cytosar-U, Tarabine PFS, Cytoxan, Neosar, Cytoxan Lyophilized, Procytox, Revimmune, Cycloblastin, Endoxan	Antimetabolites Therapies (Merck) (NDC)	List of antimetabolites therapies		https://app.navidence.com/valuesets/4b6fed67-96b1-46c8-8aa3-d6745d6291ca		Antimetabolites Therapies (Merck)
NDC	00054038325	cyclophosphamide 50 MG Oral Capsule	Active since: 201310 Myelo: 120 mg/kg over two days in Bu4/Cy Myelo: 4.8-7.2 g/m2 over four days in CBV. Active since: 201310 RedInt: 120-140 mg/kg over two daysActive since: 201310 Route: Oral Product		cyclophosphamide	Lyophilized, Neosar, Cytoxan Lyophilized, Cytosar, Cytosar-U, Tarabine PFS, Cytoxan, Endoxan, Procytox, Revimmune, Cycloblastin	Antimetabolites Therapies (Merck) (NDC)	List of antimetabolites therapies		https://app.navidence.com/valuesets/4b6fed67-96b1-46c8-8aa3-d6745d6291ca		Antimetabolites Therapies (Merck)
NDC	43975030810	cyclophosphamide 50 MG Oral Capsule	Active since: 201805 Myelo: 120 mg/kg over two days in Bu4/Cy Myelo: 4.8-7.2 g/m2 over four days in CBV. Active since: 201805 RedInt: 120-140 mg/kg over two daysActive since: 201805 Route: Oral Product		cyclophosphamide	cyclophosphamide, Lyophilized, Cytosar, Cytosar-U, Tarabine PFS, Neosar, Cytoxan Lyophilized, Endoxan, Procytox, Revimmune, Cycloblastin, Cytoxan	Antimetabolites Therapies (Merck) (NDC)	List of antimetabolites therapies		https://app.navidence.com/valuesets/4b6fed67-96b1-46c8-8aa3-d6745d6291ca		Antimetabolites Therapies (Merck)
NDC	54879002201	cyclophosphamide 50 MG Oral Capsule	Active since: 201806 Myelo: 120 mg/kg over two days in Bu4/Cy Myelo: 4.8-7.2 g/m2 over four days in CBV. Active since: 201806 RedInt: 120-140 mg/kg over two daysActive since: 201806 Route: Oral Product		cyclophosphamide	cyclophosphamide, Lyophilized, Cytosar, Cytosar-U, Tarabine PFS, Cytoxan, Neosar, Cytoxan Lyophilized, Endoxan, Procytox, Revimmune, Cycloblastin	Antimetabolites Therapies (Merck) (NDC)	List of antimetabolites therapies		https://app.navidence.com/valuesets/4b6fed67-96b1-46c8-8aa3-d6745d6291ca		Antimetabolites Therapies (Merck)
NDC	62559093101	cyclophosphamide 50 MG Oral Capsule	Active since: 202007 Myelo: 120 mg/kg over two days in Bu4/Cy Myelo: 4.8-7.2 g/m2 over four days in CBV. Active since: 202007 RedInt: 120-140 mg/kg over two daysActive since: 202007 Route: Oral Product		cyclophosphamide	cyclophosphamide, Lyophilized, Cytosar, Cytosar-U, Tarabine PFS, Neosar, Cytoxan Lyophilized, Endoxan, Procytox, Revimmune, Cycloblastin, Cytoxan	Antimetabolites Therapies (Merck) (NDC)	List of antimetabolites therapies		https://app.navidence.com/valuesets/4b6fed67-96b1-46c8-8aa3-d6745d6291ca		Antimetabolites Therapies (Merck)
NDC	69097051707	cyclophosphamide 50 MG Oral Capsule	Active since: 201902 Myelo: 120 mg/kg over two days in Bu4/Cy Myelo: 4.8-7.2 g/m2 over four days in CBV. Active since: 201902 RedInt: 120-140 mg/kg over two daysActive since: 201902 Route: Oral Product		cyclophosphamide	cyclophosphamide, Cycloblastin, Lyophilized, Cytosar, Cytosar-U, Tarabine PFS, Cytoxan, Neosar, Cytoxan Lyophilized, Endoxan, Procytox, Revimmune	Antimetabolites Therapies (Merck) (NDC)	List of antimetabolites therapies		https://app.navidence.com/valuesets/4b6fed67-96b1-46c8-8aa3-d6745d6291ca		Antimetabolites Therapies (Merck)
NDC	00015050301	cyclophosphamide 50 MG Oral Tablet	Not current: 200706 to 200901 Myelo: 120 mg/kg over two days in Bu4/Cy Myelo: 4.8-7.2 g/m2 over four days in CBV. Not current: 200706 to 200901 RedInt: 120-140 mg/kg over two daysNot current: 200706 to 200901		cyclophosphamide	Lyophilized, Cytosar, Cytosar-U, Tarabine PFS, Cytoxan, Cytoxan Lyophilized, Endoxan, Procytox, Revimmune, Neosar, Cycloblastin	Antimetabolites Therapies (Merck) (NDC)	List of antimetabolites therapies		https://app.navidence.com/valuesets/4b6fed67-96b1-46c8-8aa3-d6745d6291ca		Antimetabolites Therapies (Merck)
NDC	00015050302	cyclophosphamide 50 MG Oral Tablet	Not current: 200706 to 200901 Myelo: 120 mg/kg over two days in Bu4/Cy Myelo: 4.8-7.2 g/m2 over four days in CBV. Not current: 200706 to 200901 RedInt: 120-140 mg/kg over two daysNot current: 200706 to 200901		cyclophosphamide	Lyophilized, Cytosar, Cytosar-U, Tarabine PFS, Endoxan, Procytox, Revimmune, Cycloblastin, Cytoxan, Neosar, Cytoxan Lyophilized	Antimetabolites Therapies (Merck) (NDC)	List of antimetabolites therapies		https://app.navidence.com/valuesets/4b6fed67-96b1-46c8-8aa3-d6745d6291ca		Antimetabolites Therapies (Merck)
NDC	00015050303	cyclophosphamide 50 MG Oral Tablet	Not current: 200706 to 200901 Myelo: 120 mg/kg over two days in Bu4/Cy Myelo: 4.8-7.2 g/m2 over four days in CBV. Not current: 200706 to 200901 RedInt: 120-140 mg/kg over two daysNot current: 200706 to 200901		cyclophosphamide	Lyophilized, Cytosar, Cytosar-U, Tarabine PFS, Cytoxan, Neosar, Cytoxan Lyophilized, Endoxan, Procytox, Revimmune, Cycloblastin	Antimetabolites Therapies (Merck) (NDC)	List of antimetabolites therapies		https://app.navidence.com/valuesets/4b6fed67-96b1-46c8-8aa3-d6745d6291ca		Antimetabolites Therapies (Merck)
NDC	00015050348	cyclophosphamide 50 MG Oral Tablet	Not current: 200706 to 201101 Myelo: 120 mg/kg over two days in Bu4/Cy Myelo: 4.8-7.2 g/m2 over four days in CBV. Not current: 200706 to 201101 RedInt: 120-140 mg/kg over two daysNot current: 200706 to 201101 Route: Oral Product		cyclophosphamide	Revimmune, Lyophilized, Cytosar, Cytosar-U, Tarabine PFS, Endoxan, Procytox, Cytoxan, Neosar, Cytoxan Lyophilized, Cycloblastin	Antimetabolites Therapies (Merck) (NDC)	List of antimetabolites therapies		https://app.navidence.com/valuesets/4b6fed67-96b1-46c8-8aa3-d6745d6291ca		Antimetabolites Therapies (Merck)
NDC	00054413025	cyclophosphamide 50 MG Oral Tablet	Not current: 200805 to 201909 Myelo: 120 mg/kg over two days in Bu4/Cy Myelo: 4.8-7.2 g/m2 over four days in CBV. Not current: 200805 to 201909 RedInt: 120-140 mg/kg over two daysNot current: 200805 to 201909 Route: Oral Product		cyclophosphamide	Lyophilized, Cytosar, Cytosar-U, Tarabine PFS, Revimmune, Cycloblastin, Cytoxan, Neosar, Cytoxan Lyophilized, Endoxan, Procytox	Antimetabolites Therapies (Merck) (NDC)	List of antimetabolites therapies		https://app.navidence.com/valuesets/4b6fed67-96b1-46c8-8aa3-d6745d6291ca		Antimetabolites Therapies (Merck)
NDC	00054813025	cyclophosphamide 50 MG Oral Tablet	Not current: 200706 to 201909 Myelo: 120 mg/kg over two days in Bu4/Cy Myelo: 4.8-7.2 g/m2 over four days in CBV. Not current: 200706 to 201909 RedInt: 120-140 mg/kg over two daysNot current: 200706 to 201909 Route: Oral Product		cyclophosphamide	Cycloblastin, Lyophilized, Cytosar, Cytosar-U, Tarabine PFS, Endoxan, Procytox, Cytoxan, Neosar, Cytoxan Lyophilized, Revimmune	Antimetabolites Therapies (Merck) (NDC)	List of antimetabolites therapies		https://app.navidence.com/valuesets/4b6fed67-96b1-46c8-8aa3-d6745d6291ca		Antimetabolites Therapies (Merck)
NDC	10019098401	cyclophosphamide 50 MG Oral Tablet	Active since: 202010 Myelo: 120 mg/kg over two days in Bu4/Cy Myelo: 4.8-7.2 g/m2 over four days in CBV. Active since: 202010 RedInt: 120-140 mg/kg over two daysActive since: 202010 Route: Oral Product		cyclophosphamide	cyclophosphamide, Revimmune, Cycloblastin, Lyophilized, Neosar, Cytoxan Lyophilized, Cytosar, Cytosar-U, Tarabine PFS, Endoxan, Procytox, Cytoxan	Antimetabolites Therapies (Merck) (NDC)	List of antimetabolites therapies		https://app.navidence.com/valuesets/4b6fed67-96b1-46c8-8aa3-d6745d6291ca		Antimetabolites Therapies (Merck)
NDC	10019098409	cyclophosphamide 50 MG Oral Tablet	Active since: 202010 Myelo: 120 mg/kg over two days in Bu4/Cy Myelo: 4.8-7.2 g/m2 over four days in CBV. Active since: 202010 RedInt: 120-140 mg/kg over two daysActive since: 202010 Route: Oral Product		cyclophosphamide	cyclophosphamide, Cycloblastin, Lyophilized, Neosar, Cytosar, Cytosar-U, Tarabine PFS, Cytoxan, Cytoxan Lyophilized, Endoxan, Procytox, Revimmune	Antimetabolites Therapies (Merck) (NDC)	List of antimetabolites therapies		https://app.navidence.com/valuesets/4b6fed67-96b1-46c8-8aa3-d6745d6291ca		Antimetabolites Therapies (Merck)
NDC	54868500500	cyclophosphamide 50 MG Oral Tablet	Not current: 200801 to 201907 Myelo: 120 mg/kg over two days in Bu4/Cy Myelo: 4.8-7.2 g/m2 over four days in CBV. Not current: 200801 to 201907 RedInt: 120-140 mg/kg over two daysNot current: 200801 to 201907 Route: Oral Product		cyclophosphamide	cyclophosphamide, Lyophilized, Cytosar, Cytosar-U, Tarabine PFS, Cytoxan, Neosar, Cytoxan Lyophilized, Endoxan, Procytox, Revimmune, Cycloblastin	Antimetabolites Therapies (Merck) (NDC)	List of antimetabolites therapies		https://app.navidence.com/valuesets/4b6fed67-96b1-46c8-8aa3-d6745d6291ca		Antimetabolites Therapies (Merck)
NDC	54868500501	cyclophosphamide 50 MG Oral Tablet	Not current: 200801 to 201907 Myelo: 120 mg/kg over two days in Bu4/Cy Myelo: 4.8-7.2 g/m2 over four days in CBV. Not current: 200801 to 201907 RedInt: 120-140 mg/kg over two daysNot current: 200801 to 201907 Route: Oral Product		cyclophosphamide	cyclophosphamide, Lyophilized, Cytosar, Cytosar-U, Tarabine PFS, Cytoxan, Neosar, Cytoxan Lyophilized, Procytox, Revimmune, Cycloblastin, Endoxan	Antimetabolites Therapies (Merck) (NDC)	List of antimetabolites therapies		https://app.navidence.com/valuesets/4b6fed67-96b1-46c8-8aa3-d6745d6291ca		Antimetabolites Therapies (Merck)
NDC	50742051902	cyclophosphamide 200 MG/ML Injectable Solution	Active since: 202009 Myelo: 120 mg/kg over two days in Bu4/Cy Myelo: 4.8-7.2 g/m2 over four days in CBV. Active since: 202009 RedInt: 120-140 mg/kg over two daysActive since: 202009 Route: Injectable Product		cyclophosphamide	cyclophosphamide, Revimmune, Cycloblastin, Lyophilized, Cytosar, Cytosar-U, Tarabine PFS, Cytoxan, Neosar, Cytoxan Lyophilized, Endoxan, Procytox	Antimetabolites Therapies (Merck) (NDC)	List of antimetabolites therapies		https://app.navidence.com/valuesets/4b6fed67-96b1-46c8-8aa3-d6745d6291ca		Antimetabolites Therapies (Merck)
NDC	50742052005	cyclophosphamide 200 MG/ML Injectable Solution	Active since: 202009 Myelo: 120 mg/kg over two days in Bu4/Cy Myelo: 4.8-7.2 g/m2 over four days in CBV. Active since: 202009 RedInt: 120-140 mg/kg over two daysActive since: 202009 Route: Injectable Product		cyclophosphamide	cyclophosphamide, Revimmune, Cycloblastin, Lyophilized, Neosar, Cytoxan Lyophilized, Cytosar, Cytosar-U, Tarabine PFS, Cytoxan, Endoxan, Procytox	Antimetabolites Therapies (Merck) (NDC)	List of antimetabolites therapies		https://app.navidence.com/valuesets/4b6fed67-96b1-46c8-8aa3-d6745d6291ca		Antimetabolites Therapies (Merck)
NDC	70860021803	cyclophosphamide 200 MG/ML Injectable Solution	Active since: 202101 Myelo: 120 mg/kg over two days in Bu4/Cy Myelo: 4.8-7.2 g/m2 over four days in CBV. Active since: 202101 RedInt: 120-140 mg/kg over two daysActive since: 202101 Route: Injectable Product		cyclophosphamide	cyclophosphamide, Revimmune, Cycloblastin, Lyophilized, Cytosar, Cytosar-U, Tarabine PFS, Cytoxan, Endoxan, Procytox, Neosar, Cytoxan Lyophilized	Antimetabolites Therapies (Merck) (NDC)	List of antimetabolites therapies		https://app.navidence.com/valuesets/4b6fed67-96b1-46c8-8aa3-d6745d6291ca		Antimetabolites Therapies (Merck)
NDC	70860021805	cyclophosphamide 200 MG/ML Injectable Solution	Active since: 202101 Myelo: 120 mg/kg over two days in Bu4/Cy Myelo: 4.8-7.2 g/m2 over four days in CBV. Active since: 202101 RedInt: 120-140 mg/kg over two daysActive since: 202101 Route: Injectable Product		cyclophosphamide	cyclophosphamide, Revimmune, Cycloblastin, Lyophilized, Neosar, Cytoxan Lyophilized, Cytosar, Cytosar-U, Tarabine PFS, Cytoxan, Endoxan, Procytox	Antimetabolites Therapies (Merck) (NDC)	List of antimetabolites therapies		https://app.navidence.com/valuesets/4b6fed67-96b1-46c8-8aa3-d6745d6291ca		Antimetabolites Therapies (Merck)
NDC	00781323394	cyclophosphamide 500 MG Injection	Active since: 201603 Myelo: 120 mg/kg over two days in Bu4/Cy Myelo: 4.8-7.2 g/m2 over four days in CBV. Active since: 201603 RedInt: 120-140 mg/kg over two daysActive since: 201603 Route: Injectable Product		cyclophosphamide	Revimmune, Cycloblastin, Lyophilized, Cytosar, Cytosar-U, Tarabine PFS, Procytox, Cytoxan, Neosar, Cytoxan Lyophilized, Endoxan	Antimetabolites Therapies (Merck) (NDC)	List of antimetabolites therapies		https://app.navidence.com/valuesets/4b6fed67-96b1-46c8-8aa3-d6745d6291ca		Antimetabolites Therapies (Merck)
NDC	10019093501	cyclophosphamide 500 MG Injection	Active since: 201603 Myelo: 120 mg/kg over two days in Bu4/Cy Myelo: 4.8-7.2 g/m2 over four days in CBV. Active since: 201603 RedInt: 120-140 mg/kg over two daysActive since: 201603 Route: Injectable Product		cyclophosphamide	cyclophosphamide, Lyophilized, Neosar, Cytosar, Cytosar-U, Tarabine PFS, Cytoxan, Cytoxan Lyophilized, Endoxan, Procytox, Revimmune, Cycloblastin	Antimetabolites Therapies (Merck) (NDC)	List of antimetabolites therapies		https://app.navidence.com/valuesets/4b6fed67-96b1-46c8-8aa3-d6745d6291ca		Antimetabolites Therapies (Merck)
NDC	10019093525	cyclophosphamide 500 MG Injection	Active since: 201603 Myelo: 120 mg/kg over two days in Bu4/Cy Myelo: 4.8-7.2 g/m2 over four days in CBV. Active since: 201603 RedInt: 120-140 mg/kg over two daysActive since: 201603 Route: Injectable Product		cyclophosphamide	cyclophosphamide, Revimmune, Cycloblastin, Lyophilized, Cytosar, Cytosar-U, Tarabine PFS, Endoxan, Procytox, Neosar, Cytoxan Lyophilized, Cytoxan	Antimetabolites Therapies (Merck) (NDC)	List of antimetabolites therapies		https://app.navidence.com/valuesets/4b6fed67-96b1-46c8-8aa3-d6745d6291ca		Antimetabolites Therapies (Merck)
NDC	10019093801	cyclophosphamide 500 MG Injection	Active since: 201603 Myelo: 120 mg/kg over two days in Bu4/Cy Myelo: 4.8-7.2 g/m2 over four days in CBV. Active since: 201603 RedInt: 120-140 mg/kg over two daysActive since: 201603 Route: Injectable Product		cyclophosphamide	cyclophosphamide, Lyophilized, Cytosar, Cytosar-U, Tarabine PFS, Cytoxan, Neosar, Cytoxan Lyophilized, Endoxan, Procytox, Revimmune, Cycloblastin	Antimetabolites Therapies (Merck) (NDC)	List of antimetabolites therapies		https://app.navidence.com/valuesets/4b6fed67-96b1-46c8-8aa3-d6745d6291ca		Antimetabolites Therapies (Merck)
NDC	10019093825	cyclophosphamide 500 MG Injection	Active since: 201603 Myelo: 120 mg/kg over two days in Bu4/Cy Myelo: 4.8-7.2 g/m2 over four days in CBV. Active since: 201603 RedInt: 120-140 mg/kg over two daysActive since: 201603 Route: Injectable Product		cyclophosphamide	cyclophosphamide, Lyophilized, Neosar, Cytosar, Cytosar-U, Tarabine PFS, Cytoxan, Cytoxan Lyophilized, Endoxan, Procytox, Revimmune, Cycloblastin	Antimetabolites Therapies (Merck) (NDC)	List of antimetabolites therapies		https://app.navidence.com/valuesets/4b6fed67-96b1-46c8-8aa3-d6745d6291ca		Antimetabolites Therapies (Merck)
NDC	10019094301	cyclophosphamide 500 MG Injection	Active since: 201603 Myelo: 120 mg/kg over two days in Bu4/Cy Myelo: 4.8-7.2 g/m2 over four days in CBV. Active since: 201603 RedInt: 120-140 mg/kg over two daysActive since: 201603 Route: Injectable Product		cyclophosphamide	cyclophosphamide, Lyophilized, Neosar, Cytosar, Cytosar-U, Tarabine PFS, Cytoxan, Cytoxan Lyophilized, Endoxan, Procytox, Revimmune, Cycloblastin	Antimetabolites Therapies (Merck) (NDC)	List of antimetabolites therapies		https://app.navidence.com/valuesets/4b6fed67-96b1-46c8-8aa3-d6745d6291ca		Antimetabolites Therapies (Merck)
NDC	10019094325	cyclophosphamide 500 MG Injection	Active since: 201603 Myelo: 120 mg/kg over two days in Bu4/Cy Myelo: 4.8-7.2 g/m2 over four days in CBV. Active since: 201603 RedInt: 120-140 mg/kg over two daysActive since: 201603 Route: Injectable Product		cyclophosphamide	cyclophosphamide, Revimmune, Cycloblastin, Lyophilized, Neosar, Cytosar, Cytosar-U, Tarabine PFS, Procytox, Cytoxan, Cytoxan Lyophilized, Endoxan	Antimetabolites Therapies (Merck) (NDC)	List of antimetabolites therapies		https://app.navidence.com/valuesets/4b6fed67-96b1-46c8-8aa3-d6745d6291ca		Antimetabolites Therapies (Merck)
NDC	10019095501	cyclophosphamide 500 MG Injection	Active since: 201603 Myelo: 120 mg/kg over two days in Bu4/Cy Myelo: 4.8-7.2 g/m2 over four days in CBV. Active since: 201603 RedInt: 120-140 mg/kg over two daysActive since: 201603 Route: Injectable Product		cyclophosphamide	cyclophosphamide, Lyophilized, Cytoxan Lyophilized, Cytosar, Cytosar-U, Tarabine PFS, Endoxan, Cytoxan, Neosar, Procytox, Revimmune, Cycloblastin	Antimetabolites Therapies (Merck) (NDC)	List of antimetabolites therapies		https://app.navidence.com/valuesets/4b6fed67-96b1-46c8-8aa3-d6745d6291ca		Antimetabolites Therapies (Merck)
NDC	10019095550	cyclophosphamide 500 MG Injection	Active since: 201603 Myelo: 120 mg/kg over two days in Bu4/Cy Myelo: 4.8-7.2 g/m2 over four days in CBV. Active since: 201603 RedInt: 120-140 mg/kg over two daysActive since: 201603 Route: Injectable Product		cyclophosphamide	cyclophosphamide, Lyophilized, Cytosar, Cytosar-U, Tarabine PFS, Procytox, Cytoxan, Neosar, Cytoxan Lyophilized, Endoxan, Revimmune, Cycloblastin	Antimetabolites Therapies (Merck) (NDC)	List of antimetabolites therapies		https://app.navidence.com/valuesets/4b6fed67-96b1-46c8-8aa3-d6745d6291ca		Antimetabolites Therapies (Merck)
NDC	16714085901	cyclophosphamide 500 MG Injection	Active since: 201902 Myelo: 120 mg/kg over two days in Bu4/Cy Myelo: 4.8-7.2 g/m2 over four days in CBV. Active since: 201902 RedInt: 120-140 mg/kg over two daysActive since: 201902 Route: Injectable Product		cyclophosphamide	cyclophosphamide, Cytoxan, Revimmune, Cycloblastin, Lyophilized, Neosar, Cytoxan Lyophilized, Cytosar, Cytosar-U, Tarabine PFS, Endoxan, Procytox	Antimetabolites Therapies (Merck) (NDC)	List of antimetabolites therapies		https://app.navidence.com/valuesets/4b6fed67-96b1-46c8-8aa3-d6745d6291ca		Antimetabolites Therapies (Merck)
NDC	68001037024	cyclophosphamide 500 MG Injection	Not current: 201812 to 202307 Myelo: 120 mg/kg over two days in Bu4/Cy Myelo: 4.8-7.2 g/m2 over four days in CBV. Not current: 201812 to 202307 RedInt: 120-140 mg/kg over two daysNot current: 201812 to 202307 Route: Injectable Product		cyclophosphamide	cyclophosphamide, Revimmune, Cycloblastin, Lyophilized, Neosar, Cytoxan Lyophilized, Cytosar, Cytosar-U, Tarabine PFS, Cytoxan, Endoxan, Procytox	Antimetabolites Therapies (Merck) (NDC)	List of antimetabolites therapies		https://app.navidence.com/valuesets/4b6fed67-96b1-46c8-8aa3-d6745d6291ca		Antimetabolites Therapies (Merck)
NDC	68001037027	cyclophosphamide 500 MG Injection	Not current: 201812 to 202307 Myelo: 120 mg/kg over two days in Bu4/Cy Myelo: 4.8-7.2 g/m2 over four days in CBV. Not current: 201812 to 202307 RedInt: 120-140 mg/kg over two daysNot current: 201812 to 202307 Route: Injectable Product		cyclophosphamide	cyclophosphamide, Lyophilized, Neosar, Cytoxan Lyophilized, Cytosar, Cytosar-U, Tarabine PFS, Cytoxan, Endoxan, Procytox, Revimmune, Cycloblastin	Antimetabolites Therapies (Merck) (NDC)	List of antimetabolites therapies		https://app.navidence.com/valuesets/4b6fed67-96b1-46c8-8aa3-d6745d6291ca		Antimetabolites Therapies (Merck)
NDC	68001044226	cyclophosphamide 500 MG Injection	Active since: 202011 Myelo: 120 mg/kg over two days in Bu4/Cy Myelo: 4.8-7.2 g/m2 over four days in CBV. Active since: 202011 RedInt: 120-140 mg/kg over two daysActive since: 202011 Route: Injectable Product		cyclophosphamide	cyclophosphamide, Revimmune, Cycloblastin, Lyophilized, Neosar, Cytoxan Lyophilized, Cytosar, Cytosar-U, Tarabine PFS, Endoxan, Procytox, Cytoxan	Antimetabolites Therapies (Merck) (NDC)	List of antimetabolites therapies		https://app.navidence.com/valuesets/4b6fed67-96b1-46c8-8aa3-d6745d6291ca		Antimetabolites Therapies (Merck)
NDC	70121123801	cyclophosphamide 500 MG Injection	Active since: 201807 Myelo: 120 mg/kg over two days in Bu4/Cy Myelo: 4.8-7.2 g/m2 over four days in CBV. Active since: 201807 RedInt: 120-140 mg/kg over two daysActive since: 201807 Route: Injectable Product		cyclophosphamide	cyclophosphamide, Revimmune, Cycloblastin, Lyophilized, Neosar, Cytoxan Lyophilized, Cytosar, Cytosar-U, Tarabine PFS, Cytoxan, Endoxan, Procytox	Antimetabolites Therapies (Merck) (NDC)	List of antimetabolites therapies		https://app.navidence.com/valuesets/4b6fed67-96b1-46c8-8aa3-d6745d6291ca		Antimetabolites Therapies (Merck)
NDC	72603010401	cyclophosphamide 500 MG Injection	Active since: 201907 Myelo: 120 mg/kg over two days in Bu4/Cy Myelo: 4.8-7.2 g/m2 over four days in CBV. Active since: 201907 RedInt: 120-140 mg/kg over two daysActive since: 201907 Route: Injectable Product		cyclophosphamide	cyclophosphamide, Revimmune, Cycloblastin, Lyophilized, Neosar, Cytoxan Lyophilized, Cytosar, Cytosar-U, Tarabine PFS, Cytoxan, Endoxan, Procytox	Antimetabolites Therapies (Merck) (NDC)	List of antimetabolites therapies		https://app.navidence.com/valuesets/4b6fed67-96b1-46c8-8aa3-d6745d6291ca		Antimetabolites Therapies (Merck)
NDC	00781324494	cyclophosphamide 1000 MG Injection	Active since: 201603 Myelo: 120 mg/kg over two days in Bu4/Cy Myelo: 4.8-7.2 g/m2 over four days in CBV. Active since: 201603 RedInt: 120-140 mg/kg over two daysActive since: 201603 Route: Injectable Product		cyclophosphamide	Revimmune, Cycloblastin, Lyophilized, Cytoxan Lyophilized, Cytosar, Cytosar-U, Tarabine PFS, Endoxan, Procytox, Cytoxan, Neosar	Antimetabolites Therapies (Merck) (NDC)	List of antimetabolites therapies		https://app.navidence.com/valuesets/4b6fed67-96b1-46c8-8aa3-d6745d6291ca		Antimetabolites Therapies (Merck)
NDC	10019093601	cyclophosphamide 1000 MG Injection	Active since: 201603 Myelo: 120 mg/kg over two days in Bu4/Cy Myelo: 4.8-7.2 g/m2 over four days in CBV. Active since: 201603 RedInt: 120-140 mg/kg over two daysActive since: 201603 Route: Injectable Product		cyclophosphamide	cyclophosphamide, Revimmune, Cycloblastin, Lyophilized, Neosar, Cytoxan Lyophilized, Cytosar, Cytosar-U, Tarabine PFS, Cytoxan, Endoxan, Procytox	Antimetabolites Therapies (Merck) (NDC)	List of antimetabolites therapies		https://app.navidence.com/valuesets/4b6fed67-96b1-46c8-8aa3-d6745d6291ca		Antimetabolites Therapies (Merck)
NDC	10019093650	cyclophosphamide 1000 MG Injection	Active since: 201603 Myelo: 120 mg/kg over two days in Bu4/Cy Myelo: 4.8-7.2 g/m2 over four days in CBV. Active since: 201603 RedInt: 120-140 mg/kg over two daysActive since: 201603 Route: Injectable Product		cyclophosphamide	cyclophosphamide, Lyophilized, Neosar, Cytoxan Lyophilized, Cytosar, Cytosar-U, Tarabine PFS, Cytoxan, Endoxan, Procytox, Revimmune, Cycloblastin	Antimetabolites Therapies (Merck) (NDC)	List of antimetabolites therapies		https://app.navidence.com/valuesets/4b6fed67-96b1-46c8-8aa3-d6745d6291ca		Antimetabolites Therapies (Merck)
NDC	10019093901	cyclophosphamide 1000 MG Injection	Active since: 201603 Myelo: 120 mg/kg over two days in Bu4/Cy Myelo: 4.8-7.2 g/m2 over four days in CBV. Active since: 201603 RedInt: 120-140 mg/kg over two daysActive since: 201603 Route: Injectable Product		cyclophosphamide	cyclophosphamide, Revimmune, Cycloblastin, Lyophilized, Cytosar, Cytosar-U, Tarabine PFS, Endoxan, Procytox, Cytoxan, Neosar, Cytoxan Lyophilized	Antimetabolites Therapies (Merck) (NDC)	List of antimetabolites therapies		https://app.navidence.com/valuesets/4b6fed67-96b1-46c8-8aa3-d6745d6291ca		Antimetabolites Therapies (Merck)
NDC	10019093950	cyclophosphamide 1000 MG Injection	Active since: 201603 Myelo: 120 mg/kg over two days in Bu4/Cy Myelo: 4.8-7.2 g/m2 over four days in CBV. Active since: 201603 RedInt: 120-140 mg/kg over two daysActive since: 201603 Route: Injectable Product		cyclophosphamide	cyclophosphamide, Revimmune, Cycloblastin, Lyophilized, Neosar, Cytoxan Lyophilized, Cytosar, Cytosar-U, Tarabine PFS, Cytoxan, Endoxan, Procytox	Antimetabolites Therapies (Merck) (NDC)	List of antimetabolites therapies		https://app.navidence.com/valuesets/4b6fed67-96b1-46c8-8aa3-d6745d6291ca		Antimetabolites Therapies (Merck)
NDC	10019094401	cyclophosphamide 1000 MG Injection	Active since: 201603 Myelo: 120 mg/kg over two days in Bu4/Cy Myelo: 4.8-7.2 g/m2 over four days in CBV. Active since: 201603 RedInt: 120-140 mg/kg over two daysActive since: 201603 Route: Injectable Product		cyclophosphamide	cyclophosphamide, Revimmune, Cycloblastin, Lyophilized, Neosar, Cytoxan Lyophilized, Cytosar, Cytosar-U, Tarabine PFS, Cytoxan, Endoxan, Procytox	Antimetabolites Therapies (Merck) (NDC)	List of antimetabolites therapies		https://app.navidence.com/valuesets/4b6fed67-96b1-46c8-8aa3-d6745d6291ca		Antimetabolites Therapies (Merck)
NDC	10019094450	cyclophosphamide 1000 MG Injection	Active since: 201603 Myelo: 120 mg/kg over two days in Bu4/Cy Myelo: 4.8-7.2 g/m2 over four days in CBV. Active since: 201603 RedInt: 120-140 mg/kg over two daysActive since: 201603 Route: Injectable Product		cyclophosphamide	cyclophosphamide, Revimmune, Cycloblastin, Lyophilized, Neosar, Cytoxan Lyophilized, Cytosar, Cytosar-U, Tarabine PFS, Cytoxan, Endoxan, Procytox	Antimetabolites Therapies (Merck) (NDC)	List of antimetabolites therapies		https://app.navidence.com/valuesets/4b6fed67-96b1-46c8-8aa3-d6745d6291ca		Antimetabolites Therapies (Merck)
NDC	10019095601	cyclophosphamide 1000 MG Injection	Active since: 201603 Myelo: 120 mg/kg over two days in Bu4/Cy Myelo: 4.8-7.2 g/m2 over four days in CBV. Active since: 201603 RedInt: 120-140 mg/kg over two daysActive since: 201603 Route: Injectable Product		cyclophosphamide	cyclophosphamide, Cycloblastin, Lyophilized, Neosar, Cytoxan Lyophilized, Cytosar, Cytosar-U, Tarabine PFS, Cytoxan, Endoxan, Procytox, Revimmune	Antimetabolites Therapies (Merck) (NDC)	List of antimetabolites therapies		https://app.navidence.com/valuesets/4b6fed67-96b1-46c8-8aa3-d6745d6291ca		Antimetabolites Therapies (Merck)
NDC	10019095616	cyclophosphamide 1000 MG Injection	Active since: 201603 Myelo: 120 mg/kg over two days in Bu4/Cy Myelo: 4.8-7.2 g/m2 over four days in CBV. Active since: 201603 RedInt: 120-140 mg/kg over two daysActive since: 201603 Route: Injectable Product		cyclophosphamide	cyclophosphamide, Revimmune, Cycloblastin, Lyophilized, Neosar, Cytoxan Lyophilized, Cytosar, Cytosar-U, Tarabine PFS, Cytoxan, Endoxan, Procytox	Antimetabolites Therapies (Merck) (NDC)	List of antimetabolites therapies		https://app.navidence.com/valuesets/4b6fed67-96b1-46c8-8aa3-d6745d6291ca		Antimetabolites Therapies (Merck)
NDC	16714085701	cyclophosphamide 1000 MG Injection	Active since: 201902 Myelo: 120 mg/kg over two days in Bu4/Cy Myelo: 4.8-7.2 g/m2 over four days in CBV. Active since: 201902 RedInt: 120-140 mg/kg over two daysActive since: 201902 Route: Injectable Product		cyclophosphamide	cyclophosphamide, Cytoxan, Revimmune, Cycloblastin, Lyophilized, Neosar, Cytoxan Lyophilized, Cytosar, Cytosar-U, Tarabine PFS, Endoxan, Procytox	Antimetabolites Therapies (Merck) (NDC)	List of antimetabolites therapies		https://app.navidence.com/valuesets/4b6fed67-96b1-46c8-8aa3-d6745d6291ca		Antimetabolites Therapies (Merck)
NDC	68001037132	cyclophosphamide 1000 MG Injection	Not current: 201812 to 202307 Myelo: 120 mg/kg over two days in Bu4/Cy Myelo: 4.8-7.2 g/m2 over four days in CBV. Not current: 201812 to 202307 RedInt: 120-140 mg/kg over two daysNot current: 201812 to 202307 Route: Injectable Product		cyclophosphamide	cyclophosphamide, Lyophilized, Neosar, Cytosar, Cytosar-U, Tarabine PFS, Cytoxan, Cytoxan Lyophilized, Endoxan, Procytox, Revimmune, Cycloblastin	Antimetabolites Therapies (Merck) (NDC)	List of antimetabolites therapies		https://app.navidence.com/valuesets/4b6fed67-96b1-46c8-8aa3-d6745d6291ca		Antimetabolites Therapies (Merck)
NDC	68001037133	cyclophosphamide 1000 MG Injection	Not current: 201812 to 202307 Myelo: 120 mg/kg over two days in Bu4/Cy Myelo: 4.8-7.2 g/m2 over four days in CBV. Not current: 201812 to 202307 RedInt: 120-140 mg/kg over two daysNot current: 201812 to 202307 Route: Injectable Product		cyclophosphamide	cyclophosphamide, Revimmune, Cycloblastin, Lyophilized, Neosar, Cytoxan Lyophilized, Cytosar, Cytosar-U, Tarabine PFS, Cytoxan, Endoxan, Procytox	Antimetabolites Therapies (Merck) (NDC)	List of antimetabolites therapies		https://app.navidence.com/valuesets/4b6fed67-96b1-46c8-8aa3-d6745d6291ca		Antimetabolites Therapies (Merck)
NDC	68001044327	cyclophosphamide 1000 MG Injection	Active since: 202011 Myelo: 120 mg/kg over two days in Bu4/Cy Myelo: 4.8-7.2 g/m2 over four days in CBV. Active since: 202011 RedInt: 120-140 mg/kg over two daysActive since: 202011 Route: Injectable Product		cyclophosphamide	cyclophosphamide, Revimmune, Cycloblastin, Lyophilized, Neosar, Cytoxan Lyophilized, Cytosar, Cytosar-U, Tarabine PFS, Cytoxan, Endoxan, Procytox	Antimetabolites Therapies (Merck) (NDC)	List of antimetabolites therapies		https://app.navidence.com/valuesets/4b6fed67-96b1-46c8-8aa3-d6745d6291ca		Antimetabolites Therapies (Merck)
NDC	70121123901	cyclophosphamide 1000 MG Injection	Active since: 201807 Myelo: 120 mg/kg over two days in Bu4/Cy Myelo: 4.8-7.2 g/m2 over four days in CBV. Active since: 201807 RedInt: 120-140 mg/kg over two daysActive since: 201807 Route: Injectable Product		cyclophosphamide	cyclophosphamide, Revimmune, Cycloblastin, Lyophilized, Neosar, Cytoxan Lyophilized, Cytosar, Cytosar-U, Tarabine PFS, Cytoxan, Endoxan, Procytox	Antimetabolites Therapies (Merck) (NDC)	List of antimetabolites therapies		https://app.navidence.com/valuesets/4b6fed67-96b1-46c8-8aa3-d6745d6291ca		Antimetabolites Therapies (Merck)
NDC	72603032601	cyclophosphamide 1000 MG Injection	Active since: 201907 Myelo: 120 mg/kg over two days in Bu4/Cy Myelo: 4.8-7.2 g/m2 over four days in CBV. Active since: 201907 RedInt: 120-140 mg/kg over two daysActive since: 201907 Route: Injectable Product		cyclophosphamide	cyclophosphamide, Revimmune, Cycloblastin, Lyophilized, Neosar, Cytoxan Lyophilized, Cytosar, Cytosar-U, Tarabine PFS, Cytoxan, Endoxan, Procytox	Antimetabolites Therapies (Merck) (NDC)	List of antimetabolites therapies		https://app.navidence.com/valuesets/4b6fed67-96b1-46c8-8aa3-d6745d6291ca		Antimetabolites Therapies (Merck)
NDC	00781325594	cyclophosphamide 2000 MG Injection	Active since: 201603 Myelo: 120 mg/kg over two days in Bu4/Cy Myelo: 4.8-7.2 g/m2 over four days in CBV. Active since: 201603 RedInt: 120-140 mg/kg over two daysActive since: 201603 Route: Injectable Product		cyclophosphamide	Revimmune, Cycloblastin, Lyophilized, Neosar, Cytoxan Lyophilized, Cytosar, Cytosar-U, Tarabine PFS, Cytoxan, Endoxan, Procytox	Antimetabolites Therapies (Merck) (NDC)	List of antimetabolites therapies		https://app.navidence.com/valuesets/4b6fed67-96b1-46c8-8aa3-d6745d6291ca		Antimetabolites Therapies (Merck)
NDC	10019093701	cyclophosphamide 2000 MG Injection	Active since: 201603 Myelo: 120 mg/kg over two days in Bu4/Cy Myelo: 4.8-7.2 g/m2 over four days in CBV. Active since: 201603 RedInt: 120-140 mg/kg over two daysActive since: 201603 Route: Injectable Product		cyclophosphamide	cyclophosphamide, Revimmune, Cycloblastin, Lyophilized, Neosar, Cytoxan Lyophilized, Cytosar, Cytosar-U, Tarabine PFS, Cytoxan, Endoxan, Procytox	Antimetabolites Therapies (Merck) (NDC)	List of antimetabolites therapies		https://app.navidence.com/valuesets/4b6fed67-96b1-46c8-8aa3-d6745d6291ca		Antimetabolites Therapies (Merck)
NDC	10019093710	cyclophosphamide 2000 MG Injection	Active since: 201603 Myelo: 120 mg/kg over two days in Bu4/Cy Myelo: 4.8-7.2 g/m2 over four days in CBV. Active since: 201603 RedInt: 120-140 mg/kg over two daysActive since: 201603 Route: Injectable Product		cyclophosphamide	cyclophosphamide, Revimmune, Cycloblastin, Lyophilized, Neosar, Cytoxan Lyophilized, Cytosar, Cytosar-U, Tarabine PFS, Cytoxan, Endoxan, Procytox	Antimetabolites Therapies (Merck) (NDC)	List of antimetabolites therapies		https://app.navidence.com/valuesets/4b6fed67-96b1-46c8-8aa3-d6745d6291ca		Antimetabolites Therapies (Merck)
NDC	10019094201	cyclophosphamide 2000 MG Injection	Active since: 201603 Myelo: 120 mg/kg over two days in Bu4/Cy Myelo: 4.8-7.2 g/m2 over four days in CBV. Active since: 201603 RedInt: 120-140 mg/kg over two daysActive since: 201603 Route: Injectable Product		cyclophosphamide	cyclophosphamide, Revimmune, Cycloblastin, Lyophilized, Neosar, Cytoxan Lyophilized, Cytosar, Cytosar-U, Tarabine PFS, Cytoxan, Endoxan, Procytox	Antimetabolites Therapies (Merck) (NDC)	List of antimetabolites therapies		https://app.navidence.com/valuesets/4b6fed67-96b1-46c8-8aa3-d6745d6291ca		Antimetabolites Therapies (Merck)
NDC	10019094210	cyclophosphamide 2000 MG Injection	Active since: 201603 Myelo: 120 mg/kg over two days in Bu4/Cy Myelo: 4.8-7.2 g/m2 over four days in CBV. Active since: 201603 RedInt: 120-140 mg/kg over two daysActive since: 201603 Route: Injectable Product		cyclophosphamide	cyclophosphamide, Revimmune, Cycloblastin, Lyophilized, Cytosar, Cytosar-U, Tarabine PFS, Cytoxan, Neosar, Cytoxan Lyophilized, Endoxan, Procytox	Antimetabolites Therapies (Merck) (NDC)	List of antimetabolites therapies		https://app.navidence.com/valuesets/4b6fed67-96b1-46c8-8aa3-d6745d6291ca		Antimetabolites Therapies (Merck)
NDC	10019094501	cyclophosphamide 2000 MG Injection	Active since: 201603 Myelo: 120 mg/kg over two days in Bu4/Cy Myelo: 4.8-7.2 g/m2 over four days in CBV. Active since: 201603 RedInt: 120-140 mg/kg over two daysActive since: 201603 Route: Injectable Product		cyclophosphamide	cyclophosphamide, Revimmune, Cycloblastin, Lyophilized, Neosar, Cytoxan Lyophilized, Cytosar, Cytosar-U, Tarabine PFS, Cytoxan, Endoxan, Procytox	Antimetabolites Therapies (Merck) (NDC)	List of antimetabolites therapies		https://app.navidence.com/valuesets/4b6fed67-96b1-46c8-8aa3-d6745d6291ca		Antimetabolites Therapies (Merck)
NDC	10019094510	cyclophosphamide 2000 MG Injection	Active since: 201603 Myelo: 120 mg/kg over two days in Bu4/Cy Myelo: 4.8-7.2 g/m2 over four days in CBV. Active since: 201603 RedInt: 120-140 mg/kg over two daysActive since: 201603 Route: Injectable Product		cyclophosphamide	cyclophosphamide, Revimmune, Cycloblastin, Lyophilized, Neosar, Cytoxan Lyophilized, Cytosar, Cytosar-U, Tarabine PFS, Cytoxan, Endoxan, Procytox	Antimetabolites Therapies (Merck) (NDC)	List of antimetabolites therapies		https://app.navidence.com/valuesets/4b6fed67-96b1-46c8-8aa3-d6745d6291ca		Antimetabolites Therapies (Merck)
NDC	10019095701	cyclophosphamide 2000 MG Injection	Active since: 201603 Myelo: 120 mg/kg over two days in Bu4/Cy Myelo: 4.8-7.2 g/m2 over four days in CBV. Active since: 201603 RedInt: 120-140 mg/kg over two daysActive since: 201603 Route: Injectable Product		cyclophosphamide	cyclophosphamide, Revimmune, Cycloblastin, Lyophilized, Neosar, Cytoxan Lyophilized, Cytosar, Cytosar-U, Tarabine PFS, Cytoxan, Endoxan, Procytox	Antimetabolites Therapies (Merck) (NDC)	List of antimetabolites therapies		https://app.navidence.com/valuesets/4b6fed67-96b1-46c8-8aa3-d6745d6291ca		Antimetabolites Therapies (Merck)
NDC	10019095711	cyclophosphamide 2000 MG Injection	Active since: 201603 Myelo: 120 mg/kg over two days in Bu4/Cy Myelo: 4.8-7.2 g/m2 over four days in CBV. Active since: 201603 RedInt: 120-140 mg/kg over two daysActive since: 201603 Route: Injectable Product		cyclophosphamide	cyclophosphamide, Revimmune, Lyophilized, Neosar, Cytoxan Lyophilized, Cytosar, Cytosar-U, Tarabine PFS, Cytoxan, Endoxan, Procytox, Cycloblastin	Antimetabolites Therapies (Merck) (NDC)	List of antimetabolites therapies		https://app.navidence.com/valuesets/4b6fed67-96b1-46c8-8aa3-d6745d6291ca		Antimetabolites Therapies (Merck)
NDC	16714085801	cyclophosphamide 2000 MG Injection	Active since: 201902 Myelo: 120 mg/kg over two days in Bu4/Cy Myelo: 4.8-7.2 g/m2 over four days in CBV. Active since: 201902 RedInt: 120-140 mg/kg over two daysActive since: 201902 Route: Injectable Product		cyclophosphamide	cyclophosphamide, Revimmune, Cycloblastin, Lyophilized, Neosar, Cytoxan Lyophilized, Cytosar, Cytosar-U, Tarabine PFS, Cytoxan, Endoxan, Procytox	Antimetabolites Therapies (Merck) (NDC)	List of antimetabolites therapies		https://app.navidence.com/valuesets/4b6fed67-96b1-46c8-8aa3-d6745d6291ca		Antimetabolites Therapies (Merck)
NDC	68001037232	cyclophosphamide 2000 MG Injection	Not current: 201812 to 202501 Myelo: 120 mg/kg over two days in Bu4/Cy Myelo: 4.8-7.2 g/m2 over four days in CBV. Not current: 201812 to 202501 RedInt: 120-140 mg/kg over two daysNot current: 201812 to 202501 Route: Injectable Product		cyclophosphamide	cyclophosphamide, Revimmune, Cycloblastin, Lyophilized, Neosar, Cytoxan Lyophilized, Cytosar, Cytosar-U, Tarabine PFS, Endoxan, Procytox, Cytoxan	Antimetabolites Therapies (Merck) (NDC)	List of antimetabolites therapies		https://app.navidence.com/valuesets/4b6fed67-96b1-46c8-8aa3-d6745d6291ca		Antimetabolites Therapies (Merck)
NDC	68001037233	cyclophosphamide 2000 MG Injection	Not current: 201812 to 202307 Myelo: 120 mg/kg over two days in Bu4/Cy Myelo: 4.8-7.2 g/m2 over four days in CBV. Not current: 201812 to 202307 RedInt: 120-140 mg/kg over two daysNot current: 201812 to 202307 Route: Injectable Product		cyclophosphamide	cyclophosphamide, Lyophilized, Neosar, Cytoxan Lyophilized, Cytosar, Cytosar-U, Tarabine PFS, Cytoxan, Endoxan, Procytox, Revimmune, Cycloblastin	Antimetabolites Therapies (Merck) (NDC)	List of antimetabolites therapies		https://app.navidence.com/valuesets/4b6fed67-96b1-46c8-8aa3-d6745d6291ca		Antimetabolites Therapies (Merck)
NDC	68001044432	cyclophosphamide 2000 MG Injection	Active since: 202011 Myelo: 120 mg/kg over two days in Bu4/Cy Myelo: 4.8-7.2 g/m2 over four days in CBV. Active since: 202011 RedInt: 120-140 mg/kg over two daysActive since: 202011 Route: Injectable Product		cyclophosphamide	cyclophosphamide, Revimmune, Cycloblastin, Lyophilized, Neosar, Cytoxan Lyophilized, Cytosar, Cytosar-U, Tarabine PFS, Cytoxan, Endoxan, Procytox	Antimetabolites Therapies (Merck) (NDC)	List of antimetabolites therapies		https://app.navidence.com/valuesets/4b6fed67-96b1-46c8-8aa3-d6745d6291ca		Antimetabolites Therapies (Merck)
NDC	70121124001	cyclophosphamide 2000 MG Injection	Active since: 201807 Myelo: 120 mg/kg over two days in Bu4/Cy Myelo: 4.8-7.2 g/m2 over four days in CBV. Active since: 201807 RedInt: 120-140 mg/kg over two daysActive since: 201807 Route: Injectable Product		cyclophosphamide	cyclophosphamide, Revimmune, Cycloblastin, Lyophilized, Neosar, Cytoxan Lyophilized, Cytosar, Cytosar-U, Tarabine PFS, Cytoxan, Endoxan, Procytox	Antimetabolites Therapies (Merck) (NDC)	List of antimetabolites therapies		https://app.navidence.com/valuesets/4b6fed67-96b1-46c8-8aa3-d6745d6291ca		Antimetabolites Therapies (Merck)
NDC	00015050541	Cyclophosphamide For Inj 1 GM	Antimetabolites		cyclophosphamide	Cytoxan, Neosar, Cytoxan Lyophilized, Endoxan, Procytox, Revimmune, Cycloblastin	Antimetabolites Therapies (Merck) (NDC)	List of antimetabolites therapies		https://app.navidence.com/valuesets/4b6fed67-96b1-46c8-8aa3-d6745d6291ca		Antimetabolites Therapies (Merck)
NDC	00641226541	Cyclophosphamide For Inj 1 GM	Antimetabolites		cyclophosphamide	Cytoxan, Neosar, Cytoxan Lyophilized, Endoxan, Procytox, Revimmune, Cycloblastin	Antimetabolites Therapies (Merck) (NDC)	List of antimetabolites therapies		https://app.navidence.com/valuesets/4b6fed67-96b1-46c8-8aa3-d6745d6291ca		Antimetabolites Therapies (Merck)
NDC	00015050641	Cyclophosphamide For Inj 2 GM	Antimetabolites		cyclophosphamide	Cytoxan, Neosar, Cytoxan Lyophilized, Endoxan, Procytox, Revimmune, Cycloblastin	Antimetabolites Therapies (Merck) (NDC)	List of antimetabolites therapies		https://app.navidence.com/valuesets/4b6fed67-96b1-46c8-8aa3-d6745d6291ca		Antimetabolites Therapies (Merck)
NDC	00015050041	Cyclophosphamide For Inj 100 MG	Antimetabolites		cyclophosphamide	Cytoxan, Neosar, Cytoxan Lyophilized, Endoxan, Procytox, Revimmune, Cycloblastin	Antimetabolites Therapies (Merck) (NDC)	List of antimetabolites therapies		https://app.navidence.com/valuesets/4b6fed67-96b1-46c8-8aa3-d6745d6291ca		Antimetabolites Therapies (Merck)
NDC	00641226241	Cyclophosphamide For Inj 100 MG	Antimetabolites		cyclophosphamide	Cytoxan, Neosar, Cytoxan Lyophilized, Endoxan, Procytox, Revimmune, Cycloblastin	Antimetabolites Therapies (Merck) (NDC)	List of antimetabolites therapies		https://app.navidence.com/valuesets/4b6fed67-96b1-46c8-8aa3-d6745d6291ca		Antimetabolites Therapies (Merck)
NDC	00015050141	Cyclophosphamide For Inj 200 MG	Antimetabolites		cyclophosphamide	Cytoxan, Neosar, Cytoxan Lyophilized, Endoxan, Procytox, Revimmune, Cycloblastin	Antimetabolites Therapies (Merck) (NDC)	List of antimetabolites therapies		https://app.navidence.com/valuesets/4b6fed67-96b1-46c8-8aa3-d6745d6291ca		Antimetabolites Therapies (Merck)
NDC	00641226341	Cyclophosphamide For Inj 200 MG	Antimetabolites		cyclophosphamide	Cytoxan, Neosar, Cytoxan Lyophilized, Endoxan, Procytox, Revimmune, Cycloblastin	Antimetabolites Therapies (Merck) (NDC)	List of antimetabolites therapies		https://app.navidence.com/valuesets/4b6fed67-96b1-46c8-8aa3-d6745d6291ca		Antimetabolites Therapies (Merck)
NDC	00015050241	Cyclophosphamide For Inj 500 MG	Antimetabolites		cyclophosphamide	Cytoxan, Neosar, Cytoxan Lyophilized, Endoxan, Procytox, Revimmune, Cycloblastin	Antimetabolites Therapies (Merck) (NDC)	List of antimetabolites therapies		https://app.navidence.com/valuesets/4b6fed67-96b1-46c8-8aa3-d6745d6291ca		Antimetabolites Therapies (Merck)
NDC	00641226441	Cyclophosphamide For Inj 500 MG	Antimetabolites		cyclophosphamide	Cytoxan, Neosar, Cytoxan Lyophilized, Endoxan, Procytox, Revimmune, Cycloblastin	Antimetabolites Therapies (Merck) (NDC)	List of antimetabolites therapies		https://app.navidence.com/valuesets/4b6fed67-96b1-46c8-8aa3-d6745d6291ca		Antimetabolites Therapies (Merck)
NDC	00013563670	Cyclophosphamide Lyophilized For Inj 1 GM	Antimetabolites		cyclophosphamide	Cytoxan, Neosar, Cytoxan Lyophilized, Endoxan, Procytox, Revimmune, Cycloblastin	Antimetabolites Therapies (Merck) (NDC)	List of antimetabolites therapies		https://app.navidence.com/valuesets/4b6fed67-96b1-46c8-8aa3-d6745d6291ca		Antimetabolites Therapies (Merck)
NDC	00015054812	Cyclophosphamide Lyophilized For Inj 1 GM	Antimetabolites		cyclophosphamide	Cytoxan, Neosar, Cytoxan Lyophilized, Endoxan, Procytox, Revimmune, Cycloblastin	Antimetabolites Therapies (Merck) (NDC)	List of antimetabolites therapies		https://app.navidence.com/valuesets/4b6fed67-96b1-46c8-8aa3-d6745d6291ca		Antimetabolites Therapies (Merck)
NDC	00015054841	Cyclophosphamide Lyophilized For Inj 1 GM	Antimetabolites		cyclophosphamide	Cytoxan, Neosar, Cytoxan Lyophilized, Endoxan, Procytox, Revimmune, Cycloblastin	Antimetabolites Therapies (Merck) (NDC)	List of antimetabolites therapies		https://app.navidence.com/valuesets/4b6fed67-96b1-46c8-8aa3-d6745d6291ca		Antimetabolites Therapies (Merck)
NDC	00013564670	Cyclophosphamide Lyophilized For Inj 2 GM	Antimetabolites		cyclophosphamide	Cytoxan, Neosar, Cytoxan Lyophilized, Endoxan, Procytox, Revimmune, Cycloblastin	Antimetabolites Therapies (Merck) (NDC)	List of antimetabolites therapies		https://app.navidence.com/valuesets/4b6fed67-96b1-46c8-8aa3-d6745d6291ca		Antimetabolites Therapies (Merck)
NDC	00015054912	Cyclophosphamide Lyophilized For Inj 2 GM	Antimetabolites		cyclophosphamide	Cytoxan, Neosar, Cytoxan Lyophilized, Endoxan, Procytox, Revimmune, Cycloblastin	Antimetabolites Therapies (Merck) (NDC)	List of antimetabolites therapies		https://app.navidence.com/valuesets/4b6fed67-96b1-46c8-8aa3-d6745d6291ca		Antimetabolites Therapies (Merck)
NDC	00015054941	Cyclophosphamide Lyophilized For Inj 2 GM	Antimetabolites		cyclophosphamide	Cytoxan, Neosar, Cytoxan Lyophilized, Endoxan, Procytox, Revimmune, Cycloblastin	Antimetabolites Therapies (Merck) (NDC)	List of antimetabolites therapies		https://app.navidence.com/valuesets/4b6fed67-96b1-46c8-8aa3-d6745d6291ca		Antimetabolites Therapies (Merck)
NDC	00013560693	Cyclophosphamide Lyophilized For Inj 100 MG	Antimetabolites		cyclophosphamide	Cytoxan, Neosar, Cytoxan Lyophilized, Endoxan, Procytox, Revimmune, Cycloblastin	Antimetabolites Therapies (Merck) (NDC)	List of antimetabolites therapies		https://app.navidence.com/valuesets/4b6fed67-96b1-46c8-8aa3-d6745d6291ca		Antimetabolites Therapies (Merck)
NDC	00015053941	Cyclophosphamide Lyophilized For Inj 100 MG	Antimetabolites		cyclophosphamide	Cytoxan, Neosar, Cytoxan Lyophilized, Endoxan, Procytox, Revimmune, Cycloblastin	Antimetabolites Therapies (Merck) (NDC)	List of antimetabolites therapies		https://app.navidence.com/valuesets/4b6fed67-96b1-46c8-8aa3-d6745d6291ca		Antimetabolites Therapies (Merck)
NDC	00013561693	Cyclophosphamide Lyophilized For Inj 200 MG	Antimetabolites		cyclophosphamide	Cytoxan, Neosar, Cytoxan Lyophilized, Endoxan, Procytox, Revimmune, Cycloblastin	Antimetabolites Therapies (Merck) (NDC)	List of antimetabolites therapies		https://app.navidence.com/valuesets/4b6fed67-96b1-46c8-8aa3-d6745d6291ca		Antimetabolites Therapies (Merck)
NDC	00015054641	Cyclophosphamide Lyophilized For Inj 200 MG	Antimetabolites		cyclophosphamide	Cytoxan, Neosar, Cytoxan Lyophilized, Endoxan, Procytox, Revimmune, Cycloblastin	Antimetabolites Therapies (Merck) (NDC)	List of antimetabolites therapies		https://app.navidence.com/valuesets/4b6fed67-96b1-46c8-8aa3-d6745d6291ca		Antimetabolites Therapies (Merck)
NDC	00013562693	Cyclophosphamide Lyophilized For Inj 500 MG	Antimetabolites		cyclophosphamide	Cytoxan, Neosar, Cytoxan Lyophilized, Endoxan, Procytox, Revimmune, Cycloblastin	Antimetabolites Therapies (Merck) (NDC)	List of antimetabolites therapies		https://app.navidence.com/valuesets/4b6fed67-96b1-46c8-8aa3-d6745d6291ca		Antimetabolites Therapies (Merck)
NDC	00015054712	Cyclophosphamide Lyophilized For Inj 500 MG	Antimetabolites		cyclophosphamide	Cytoxan, Neosar, Cytoxan Lyophilized, Endoxan, Procytox, Revimmune, Cycloblastin	Antimetabolites Therapies (Merck) (NDC)	List of antimetabolites therapies		https://app.navidence.com/valuesets/4b6fed67-96b1-46c8-8aa3-d6745d6291ca		Antimetabolites Therapies (Merck)
NDC	00015054741	Cyclophosphamide Lyophilized For Inj 500 MG	Antimetabolites		cyclophosphamide	Cytoxan, Neosar, Cytoxan Lyophilized, Endoxan, Procytox, Revimmune, Cycloblastin	Antimetabolites Therapies (Merck) (NDC)	List of antimetabolites therapies		https://app.navidence.com/valuesets/4b6fed67-96b1-46c8-8aa3-d6745d6291ca		Antimetabolites Therapies (Merck)
NDC	54569571200	Cyclophosphamide Tab 25 MG	Antimetabolites		cyclophosphamide	Cytoxan, Neosar, Cytoxan Lyophilized, Endoxan, Procytox, Revimmune, Cycloblastin	Antimetabolites Therapies (Merck) (NDC)	List of antimetabolites therapies		https://app.navidence.com/valuesets/4b6fed67-96b1-46c8-8aa3-d6745d6291ca		Antimetabolites Therapies (Merck)
NDC	54569571300	Cyclophosphamide Tab 50 MG	Antimetabolites		cyclophosphamide	Cytoxan, Neosar, Cytoxan Lyophilized, Endoxan, Procytox, Revimmune, Cycloblastin	Antimetabolites Therapies (Merck) (NDC)	List of antimetabolites therapies		https://app.navidence.com/valuesets/4b6fed67-96b1-46c8-8aa3-d6745d6291ca		Antimetabolites Therapies (Merck)
NDC	51927452000	Leflunomide	Antimetabolites		leflunomide	Avrava	Antimetabolites Therapies (Merck) (NDC)	List of antimetabolites therapies		https://app.navidence.com/valuesets/4b6fed67-96b1-46c8-8aa3-d6745d6291ca		Antimetabolites Therapies (Merck)
NDC	00093017356	leflunomide 10 MG Oral Tablet	Antimetabolites Not current: 200706 to 201708 Route: Oral Product		leflunomide	Avrava	Antimetabolites Therapies (Merck) (NDC)	List of antimetabolites therapies		https://app.navidence.com/valuesets/4b6fed67-96b1-46c8-8aa3-d6745d6291ca		Antimetabolites Therapies (Merck)
NDC	00555035101	leflunomide 10 MG Oral Tablet	Antimetabolites Active since: 200706 Route: Oral Product		leflunomide	Avrava	Antimetabolites Therapies (Merck) (NDC)	List of antimetabolites therapies		https://app.navidence.com/valuesets/4b6fed67-96b1-46c8-8aa3-d6745d6291ca		Antimetabolites Therapies (Merck)
NDC	00781505631	leflunomide 10 MG Oral Tablet	Antimetabolites Active since: 200706 Route: Oral Product		leflunomide	Avrava	Antimetabolites Therapies (Merck) (NDC)	List of antimetabolites therapies		https://app.navidence.com/valuesets/4b6fed67-96b1-46c8-8aa3-d6745d6291ca		Antimetabolites Therapies (Merck)
NDC	00955173530	leflunomide 10 MG Oral Tablet	Antimetabolites Not current: 201510 to 202408 Route: Oral Product		leflunomide	Avrava	Antimetabolites Therapies (Merck) (NDC)	List of antimetabolites therapies		https://app.navidence.com/valuesets/4b6fed67-96b1-46c8-8aa3-d6745d6291ca		Antimetabolites Therapies (Merck)
NDC	10702027703	leflunomide 10 MG Oral Tablet	Antimetabolites Active since: 201907 Route: Oral Product		leflunomide	Avrava	Antimetabolites Therapies (Merck) (NDC)	List of antimetabolites therapies		https://app.navidence.com/valuesets/4b6fed67-96b1-46c8-8aa3-d6745d6291ca		Antimetabolites Therapies (Merck)
NDC	13811067730	leflunomide 10 MG Oral Tablet	Antimetabolites Not current: 201411 to 202306 Route: Oral Product		leflunomide	Avrava	Antimetabolites Therapies (Merck) (NDC)	List of antimetabolites therapies		https://app.navidence.com/valuesets/4b6fed67-96b1-46c8-8aa3-d6745d6291ca		Antimetabolites Therapies (Merck)
NDC	16714032101	leflunomide 10 MG Oral Tablet	Antimetabolites Not current: 201201 to 202102 Route: Oral Product		leflunomide	Avrava	Antimetabolites Therapies (Merck) (NDC)	List of antimetabolites therapies		https://app.navidence.com/valuesets/4b6fed67-96b1-46c8-8aa3-d6745d6291ca		Antimetabolites Therapies (Merck)
NDC	23155004303	leflunomide 10 MG Oral Tablet	Antimetabolites Active since: 200912 Route: Oral Product		leflunomide	Avrava	Antimetabolites Therapies (Merck) (NDC)	List of antimetabolites therapies		https://app.navidence.com/valuesets/4b6fed67-96b1-46c8-8aa3-d6745d6291ca		Antimetabolites Therapies (Merck)
NDC	42291042030	leflunomide 10 MG Oral Tablet	Antimetabolites Active since: 201907 Route: Oral Product		leflunomide	Avrava	Antimetabolites Therapies (Merck) (NDC)	List of antimetabolites therapies		https://app.navidence.com/valuesets/4b6fed67-96b1-46c8-8aa3-d6745d6291ca		Antimetabolites Therapies (Merck)
NDC	49884088805	leflunomide 10 MG Oral Tablet	Antimetabolites Not current: 200706 to 201301 Route: Oral Product		leflunomide	Avrava	Antimetabolites Therapies (Merck) (NDC)	List of antimetabolites therapies		https://app.navidence.com/valuesets/4b6fed67-96b1-46c8-8aa3-d6745d6291ca		Antimetabolites Therapies (Merck)
NDC	49884088811	leflunomide 10 MG Oral Tablet	Antimetabolites Not current: 200706 to 201301 Route: Oral Product		leflunomide	Avrava	Antimetabolites Therapies (Merck) (NDC)	List of antimetabolites therapies		https://app.navidence.com/valuesets/4b6fed67-96b1-46c8-8aa3-d6745d6291ca		Antimetabolites Therapies (Merck)
NDC	50268047711	leflunomide 10 MG Oral Tablet	Antimetabolites Active since: 202010 Route: Oral Product		leflunomide	Avrava	Antimetabolites Therapies (Merck) (NDC)	List of antimetabolites therapies		https://app.navidence.com/valuesets/4b6fed67-96b1-46c8-8aa3-d6745d6291ca		Antimetabolites Therapies (Merck)
NDC	50268047715	leflunomide 10 MG Oral Tablet	Antimetabolites Active since: 202010 Route: Oral Product		leflunomide	Avrava	Antimetabolites Therapies (Merck) (NDC)	List of antimetabolites therapies		https://app.navidence.com/valuesets/4b6fed67-96b1-46c8-8aa3-d6745d6291ca		Antimetabolites Therapies (Merck)
NDC	54868617000	leflunomide 10 MG Oral Tablet	Antimetabolites Not current: 201011 to 201907 Route: Oral Product		leflunomide	Avrava	Antimetabolites Therapies (Merck) (NDC)	List of antimetabolites therapies		https://app.navidence.com/valuesets/4b6fed67-96b1-46c8-8aa3-d6745d6291ca		Antimetabolites Therapies (Merck)
NDC	59651034830	leflunomide 10 MG Oral Tablet	Antimetabolites Active since: 202105 Route: Oral Product		leflunomide	Avrava	Antimetabolites Therapies (Merck) (NDC)	List of antimetabolites therapies		https://app.navidence.com/valuesets/4b6fed67-96b1-46c8-8aa3-d6745d6291ca		Antimetabolites Therapies (Merck)
NDC	60429031930	leflunomide 10 MG Oral Tablet	Antimetabolites Not current: 201209 to 202008 Route: Oral Product		leflunomide	Avrava	Antimetabolites Therapies (Merck) (NDC)	List of antimetabolites therapies		https://app.navidence.com/valuesets/4b6fed67-96b1-46c8-8aa3-d6745d6291ca		Antimetabolites Therapies (Merck)
NDC	60505250201	leflunomide 10 MG Oral Tablet	Antimetabolites Active since: 200706 Route: Oral Product		leflunomide	Avrava	Antimetabolites Therapies (Merck) (NDC)	List of antimetabolites therapies		https://app.navidence.com/valuesets/4b6fed67-96b1-46c8-8aa3-d6745d6291ca		Antimetabolites Therapies (Merck)
NDC	60505250203	leflunomide 10 MG Oral Tablet	Antimetabolites Active since: 200801 Route: Oral Product		leflunomide	Avrava	Antimetabolites Therapies (Merck) (NDC)	List of antimetabolites therapies		https://app.navidence.com/valuesets/4b6fed67-96b1-46c8-8aa3-d6745d6291ca		Antimetabolites Therapies (Merck)
NDC	62332006130	leflunomide 10 MG Oral Tablet	Antimetabolites Active since: 201701 Route: Oral Product		leflunomide	Avrava	Antimetabolites Therapies (Merck) (NDC)	List of antimetabolites therapies		https://app.navidence.com/valuesets/4b6fed67-96b1-46c8-8aa3-d6745d6291ca		Antimetabolites Therapies (Merck)
NDC	66993016030	leflunomide 10 MG Oral Tablet	Antimetabolites Not current: 200706 to 201801 Route: Oral Product		leflunomide	Avrava	Antimetabolites Therapies (Merck) (NDC)	List of antimetabolites therapies		https://app.navidence.com/valuesets/4b6fed67-96b1-46c8-8aa3-d6745d6291ca		Antimetabolites Therapies (Merck)
NDC	70710115703	leflunomide 10 MG Oral Tablet	Antimetabolites Active since: 201905 Route: Oral Product		leflunomide	Avrava	Antimetabolites Therapies (Merck) (NDC)	List of antimetabolites therapies		https://app.navidence.com/valuesets/4b6fed67-96b1-46c8-8aa3-d6745d6291ca		Antimetabolites Therapies (Merck)
NDC	70748012906	leflunomide 10 MG Oral Tablet	Antimetabolites Active since: 202005 Route: Oral Product		leflunomide	Avrava	Antimetabolites Therapies (Merck) (NDC)	List of antimetabolites therapies		https://app.navidence.com/valuesets/4b6fed67-96b1-46c8-8aa3-d6745d6291ca		Antimetabolites Therapies (Merck)
NDC	00088216030	leflunomide 10 MG Oral Tablet [Arava]	Antimetabolites Active since: 200706 Route: Oral Product		leflunomide	Avrava	Antimetabolites Therapies (Merck) (NDC)	List of antimetabolites therapies		https://app.navidence.com/valuesets/4b6fed67-96b1-46c8-8aa3-d6745d6291ca		Antimetabolites Therapies (Merck)
NDC	54868490200	leflunomide 10 MG Oral Tablet [Arava]	Antimetabolites Not current: 200706 to 201601 Route: Oral Product		leflunomide	Avrava	Antimetabolites Therapies (Merck) (NDC)	List of antimetabolites therapies		https://app.navidence.com/valuesets/4b6fed67-96b1-46c8-8aa3-d6745d6291ca		Antimetabolites Therapies (Merck)
NDC	66105056503	leflunomide 10 MG Oral Tablet [Arava]	Antimetabolites Active since: 201109 Route: Oral Product		leflunomide	Avrava	Antimetabolites Therapies (Merck) (NDC)	List of antimetabolites therapies		https://app.navidence.com/valuesets/4b6fed67-96b1-46c8-8aa3-d6745d6291ca		Antimetabolites Therapies (Merck)
NDC	00093017456	leflunomide 20 MG Oral Tablet	Antimetabolites Not current: 200706 to 201705 Route: Oral Product		leflunomide	Avrava	Antimetabolites Therapies (Merck) (NDC)	List of antimetabolites therapies		https://app.navidence.com/valuesets/4b6fed67-96b1-46c8-8aa3-d6745d6291ca		Antimetabolites Therapies (Merck)
NDC	00555035201	leflunomide 20 MG Oral Tablet	Antimetabolites Active since: 200706 Route: Oral Product		leflunomide	Avrava	Antimetabolites Therapies (Merck) (NDC)	List of antimetabolites therapies		https://app.navidence.com/valuesets/4b6fed67-96b1-46c8-8aa3-d6745d6291ca		Antimetabolites Therapies (Merck)
NDC	00781505731	leflunomide 20 MG Oral Tablet	Antimetabolites Active since: 200706 Route: Oral Product		leflunomide	Avrava	Antimetabolites Therapies (Merck) (NDC)	List of antimetabolites therapies		https://app.navidence.com/valuesets/4b6fed67-96b1-46c8-8aa3-d6745d6291ca		Antimetabolites Therapies (Merck)
NDC	00955173730	leflunomide 20 MG Oral Tablet	Antimetabolites Active since: 201510 Route: Oral Product		leflunomide	Avrava	Antimetabolites Therapies (Merck) (NDC)	List of antimetabolites therapies		https://app.navidence.com/valuesets/4b6fed67-96b1-46c8-8aa3-d6745d6291ca		Antimetabolites Therapies (Merck)
NDC	10702027803	leflunomide 20 MG Oral Tablet	Antimetabolites Active since: 201907 Route: Oral Product		leflunomide	Avrava	Antimetabolites Therapies (Merck) (NDC)	List of antimetabolites therapies		https://app.navidence.com/valuesets/4b6fed67-96b1-46c8-8aa3-d6745d6291ca		Antimetabolites Therapies (Merck)
NDC	13811067830	leflunomide 20 MG Oral Tablet	Antimetabolites Not current: 201411 to 202306 Route: Oral Product		leflunomide	Avrava	Antimetabolites Therapies (Merck) (NDC)	List of antimetabolites therapies		https://app.navidence.com/valuesets/4b6fed67-96b1-46c8-8aa3-d6745d6291ca		Antimetabolites Therapies (Merck)
NDC	16714033101	leflunomide 20 MG Oral Tablet	Antimetabolites Not current: 201201 to 202102 Route: Oral Product		leflunomide	Avrava	Antimetabolites Therapies (Merck) (NDC)	List of antimetabolites therapies		https://app.navidence.com/valuesets/4b6fed67-96b1-46c8-8aa3-d6745d6291ca		Antimetabolites Therapies (Merck)
NDC	23155004403	leflunomide 20 MG Oral Tablet	Antimetabolites Active since: 200912 Route: Oral Product		leflunomide	Avrava	Antimetabolites Therapies (Merck) (NDC)	List of antimetabolites therapies		https://app.navidence.com/valuesets/4b6fed67-96b1-46c8-8aa3-d6745d6291ca		Antimetabolites Therapies (Merck)
NDC	42291042130	leflunomide 20 MG Oral Tablet	Antimetabolites Active since: 201907 Route: Oral Product		leflunomide	Avrava	Antimetabolites Therapies (Merck) (NDC)	List of antimetabolites therapies		https://app.navidence.com/valuesets/4b6fed67-96b1-46c8-8aa3-d6745d6291ca		Antimetabolites Therapies (Merck)
NDC	49884088905	leflunomide 20 MG Oral Tablet	Antimetabolites Not current: 200706 to 201301 Route: Oral Product		leflunomide	Avrava	Antimetabolites Therapies (Merck) (NDC)	List of antimetabolites therapies		https://app.navidence.com/valuesets/4b6fed67-96b1-46c8-8aa3-d6745d6291ca		Antimetabolites Therapies (Merck)
NDC	49884088911	leflunomide 20 MG Oral Tablet	Antimetabolites Not current: 200706 to 201301 Route: Oral Product		leflunomide	Avrava	Antimetabolites Therapies (Merck) (NDC)	List of antimetabolites therapies		https://app.navidence.com/valuesets/4b6fed67-96b1-46c8-8aa3-d6745d6291ca		Antimetabolites Therapies (Merck)
NDC	50268047811	leflunomide 20 MG Oral Tablet	Antimetabolites Active since: 202010 Route: Oral Product		leflunomide	Avrava	Antimetabolites Therapies (Merck) (NDC)	List of antimetabolites therapies		https://app.navidence.com/valuesets/4b6fed67-96b1-46c8-8aa3-d6745d6291ca		Antimetabolites Therapies (Merck)
NDC	50268047815	leflunomide 20 MG Oral Tablet	Antimetabolites Active since: 202010 Route: Oral Product		leflunomide	Avrava	Antimetabolites Therapies (Merck) (NDC)	List of antimetabolites therapies		https://app.navidence.com/valuesets/4b6fed67-96b1-46c8-8aa3-d6745d6291ca		Antimetabolites Therapies (Merck)
NDC	54868231900	leflunomide 20 MG Oral Tablet	Antimetabolites Not current: 200801 to 201907 Route: Oral Product		leflunomide	Avrava	Antimetabolites Therapies (Merck) (NDC)	List of antimetabolites therapies		https://app.navidence.com/valuesets/4b6fed67-96b1-46c8-8aa3-d6745d6291ca		Antimetabolites Therapies (Merck)
NDC	59651034930	leflunomide 20 MG Oral Tablet	Antimetabolites Active since: 202105 Route: Oral Product		leflunomide	Avrava	Antimetabolites Therapies (Merck) (NDC)	List of antimetabolites therapies		https://app.navidence.com/valuesets/4b6fed67-96b1-46c8-8aa3-d6745d6291ca		Antimetabolites Therapies (Merck)
NDC	60429032030	leflunomide 20 MG Oral Tablet	Antimetabolites Not current: 201209 to 202008 Route: Oral Product		leflunomide	Avrava	Antimetabolites Therapies (Merck) (NDC)	List of antimetabolites therapies		https://app.navidence.com/valuesets/4b6fed67-96b1-46c8-8aa3-d6745d6291ca		Antimetabolites Therapies (Merck)
NDC	60505250301	leflunomide 20 MG Oral Tablet	Antimetabolites Active since: 200706 Route: Oral Product		leflunomide	Avrava	Antimetabolites Therapies (Merck) (NDC)	List of antimetabolites therapies		https://app.navidence.com/valuesets/4b6fed67-96b1-46c8-8aa3-d6745d6291ca		Antimetabolites Therapies (Merck)
NDC	60505250303	leflunomide 20 MG Oral Tablet	Antimetabolites Active since: 200706 Route: Oral Product		leflunomide	Avrava	Antimetabolites Therapies (Merck) (NDC)	List of antimetabolites therapies		https://app.navidence.com/valuesets/4b6fed67-96b1-46c8-8aa3-d6745d6291ca		Antimetabolites Therapies (Merck)
NDC	62332006230	leflunomide 20 MG Oral Tablet	Antimetabolites Active since: 201701 Route: Oral Product		leflunomide	Avrava	Antimetabolites Therapies (Merck) (NDC)	List of antimetabolites therapies		https://app.navidence.com/valuesets/4b6fed67-96b1-46c8-8aa3-d6745d6291ca		Antimetabolites Therapies (Merck)
NDC	63629126301	leflunomide 20 MG Oral Tablet	Antimetabolites Active since: 201102 Route: Oral Product		leflunomide	Avrava	Antimetabolites Therapies (Merck) (NDC)	List of antimetabolites therapies		https://app.navidence.com/valuesets/4b6fed67-96b1-46c8-8aa3-d6745d6291ca		Antimetabolites Therapies (Merck)
NDC	66993016130	leflunomide 20 MG Oral Tablet	Antimetabolites Not current: 200706 to 201801 Route: Oral Product		leflunomide	Avrava	Antimetabolites Therapies (Merck) (NDC)	List of antimetabolites therapies		https://app.navidence.com/valuesets/4b6fed67-96b1-46c8-8aa3-d6745d6291ca		Antimetabolites Therapies (Merck)
NDC	68258299203	leflunomide 20 MG Oral Tablet	Antimetabolites Not current: 201301 to 201912 Route: Oral Product		leflunomide	Avrava	Antimetabolites Therapies (Merck) (NDC)	List of antimetabolites therapies		https://app.navidence.com/valuesets/4b6fed67-96b1-46c8-8aa3-d6745d6291ca		Antimetabolites Therapies (Merck)
NDC	70710115803	leflunomide 20 MG Oral Tablet	Antimetabolites Active since: 201905 Route: Oral Product		leflunomide	Avrava	Antimetabolites Therapies (Merck) (NDC)	List of antimetabolites therapies		https://app.navidence.com/valuesets/4b6fed67-96b1-46c8-8aa3-d6745d6291ca		Antimetabolites Therapies (Merck)
NDC	70748013006	leflunomide 20 MG Oral Tablet	Antimetabolites Active since: 202005 Route: Oral Product		leflunomide	Avrava	Antimetabolites Therapies (Merck) (NDC)	List of antimetabolites therapies		https://app.navidence.com/valuesets/4b6fed67-96b1-46c8-8aa3-d6745d6291ca		Antimetabolites Therapies (Merck)
NDC	00088216130	leflunomide 20 MG Oral Tablet [Arava]	Antimetabolites Active since: 200706 Route: Oral Product		leflunomide	Avrava	Antimetabolites Therapies (Merck) (NDC)	List of antimetabolites therapies		https://app.navidence.com/valuesets/4b6fed67-96b1-46c8-8aa3-d6745d6291ca		Antimetabolites Therapies (Merck)
NDC	66105056603	leflunomide 20 MG Oral Tablet [Arava]	Antimetabolites Active since: 201109 Route: Oral Product		leflunomide	Avrava	Antimetabolites Therapies (Merck) (NDC)	List of antimetabolites therapies		https://app.navidence.com/valuesets/4b6fed67-96b1-46c8-8aa3-d6745d6291ca		Antimetabolites Therapies (Merck)
NDC	68115081730	leflunomide 20 MG Oral Tablet [Arava]	Antimetabolites Not current: 200706 to 201101 Route: Oral Product		leflunomide	Avrava	Antimetabolites Therapies (Merck) (NDC)	List of antimetabolites therapies		https://app.navidence.com/valuesets/4b6fed67-96b1-46c8-8aa3-d6745d6291ca		Antimetabolites Therapies (Merck)
NDC	00088216203	leflunomide 100 MG Oral Tablet [Arava]	Antimetabolites Not current: 200706 to 201101 Route: Oral Product		leflunomide	Avrava	Antimetabolites Therapies (Merck) (NDC)	List of antimetabolites therapies		https://app.navidence.com/valuesets/4b6fed67-96b1-46c8-8aa3-d6745d6291ca		Antimetabolites Therapies (Merck)
NDC	00088216233	leflunomide 100 MG Oral Tablet [Arava]	Antimetabolites Active since: 201010 Route: Oral Product		leflunomide	Avrava	Antimetabolites Therapies (Merck) (NDC)	List of antimetabolites therapies		https://app.navidence.com/valuesets/4b6fed67-96b1-46c8-8aa3-d6745d6291ca		Antimetabolites Therapies (Merck)
NDC	00005450704	methotrexate	Antimetabolites		methotrexate	Otrexup, Rasuvo, Reditrex, Rheumatrex, Trexall, Xatmep	Antimetabolites Therapies (Merck) (NDC)	List of antimetabolites therapies		https://app.navidence.com/valuesets/4b6fed67-96b1-46c8-8aa3-d6745d6291ca		Antimetabolites Therapies (Merck)
NDC	49452460101	Methotrexate	Antimetabolites		Methotrexate	Otrexup, Rasuvo, Reditrex, Rheumatrex, Trexall, Xatmep	Antimetabolites Therapies (Merck) (NDC)	List of antimetabolites therapies		https://app.navidence.com/valuesets/4b6fed67-96b1-46c8-8aa3-d6745d6291ca		Antimetabolites Therapies (Merck)
NDC	54436007502	methotrexate	Antimetabolites		methotrexate	Otrexup, Rasuvo, Reditrex, Rheumatrex, Trexall, Xatmep	Antimetabolites Therapies (Merck) (NDC)	List of antimetabolites therapies		https://app.navidence.com/valuesets/4b6fed67-96b1-46c8-8aa3-d6745d6291ca		Antimetabolites Therapies (Merck)
NDC	54436007504	methotrexate	Antimetabolites		methotrexate	Otrexup, Rasuvo, Reditrex, Rheumatrex, Trexall, Xatmep	Antimetabolites Therapies (Merck) (NDC)	List of antimetabolites therapies		https://app.navidence.com/valuesets/4b6fed67-96b1-46c8-8aa3-d6745d6291ca		Antimetabolites Therapies (Merck)
NDC	59137054504	methotrexate	Antimetabolites		methotrexate	Otrexup, Rasuvo, Reditrex, Rheumatrex, Trexall, Xatmep	Antimetabolites Therapies (Merck) (NDC)	List of antimetabolites therapies		https://app.navidence.com/valuesets/4b6fed67-96b1-46c8-8aa3-d6745d6291ca		Antimetabolites Therapies (Merck)
NDC	67253058045	methotrexate	Antimetabolites		methotrexate	Otrexup, Rasuvo, Reditrex, Rheumatrex, Trexall, Xatmep	Antimetabolites Therapies (Merck) (NDC)	List of antimetabolites therapies		https://app.navidence.com/valuesets/4b6fed67-96b1-46c8-8aa3-d6745d6291ca		Antimetabolites Therapies (Merck)
NDC	00205455426	methotrexate 2.5 MG/ML Injectable Solution	Antimetabolites Not current: 200706 to 200912 Route: Injectable Product		Methotrexate Sodium	Xatmep, Rasuvo, Reditrex, Ebetrex, Jylamvo, Rheumatrex, Trexall, Otrexup, Zlatal, Maxtrex, Methofill, and Xatmep, Metoject, Nordimet	Antimetabolites Therapies (Merck) (NDC)	List of antimetabolites therapies		https://app.navidence.com/valuesets/4b6fed67-96b1-46c8-8aa3-d6745d6291ca		Antimetabolites Therapies (Merck)
NDC	00469215010	methotrexate 2.5 MG/ML Injectable Solution	Antimetabolites Not current: 200706 to 200912 Route: Injectable Product		Methotrexate Sodium	Xatmep, Rasuvo, Reditrex, Ebetrex, Jylamvo, Rheumatrex, Trexall, Otrexup, Zlatal, Maxtrex, Methofill, and Xatmep, Metoject, Nordimet	Antimetabolites Therapies (Merck) (NDC)	List of antimetabolites therapies		https://app.navidence.com/valuesets/4b6fed67-96b1-46c8-8aa3-d6745d6291ca		Antimetabolites Therapies (Merck)
NDC	52652200101	methotrexate 2.5 MG/ML Oral Solution [Xatmep]	Antimetabolites Active since: 201706 Route: Oral Product		methotrexate	Xatmep, Rasuvo, Reditrex, Ebetrex, Jylamvo, Rheumatrex, Trexall, Otrexup, Zlatal, Maxtrex, Methofill, Metoject, Nordimet, and Xatmep	Antimetabolites Therapies (Merck) (NDC)	List of antimetabolites therapies		https://app.navidence.com/valuesets/4b6fed67-96b1-46c8-8aa3-d6745d6291ca		Antimetabolites Therapies (Merck)
NDC	52652200106	methotrexate 2.5 MG/ML Oral Solution [Xatmep]	Antimetabolites Active since: 201809 Route: Oral Product		methotrexate	Xatmep, Rasuvo, Reditrex, Rheumatrex, Trexall, Otrexup, Zlatal, Metoject, Nordimet, and Xatmep, Ebetrex, Jylamvo, Maxtrex, Methofill	Antimetabolites Therapies (Merck) (NDC)	List of antimetabolites therapies		https://app.navidence.com/valuesets/4b6fed67-96b1-46c8-8aa3-d6745d6291ca		Antimetabolites Therapies (Merck)
NDC	00005450705	methotrexate 2.5 MG Oral Tablet	Antimetabolites Not current: 200804 to 201101 Route: Oral Product		methotrexate	Xatmep, Rasuvo, Reditrex, Ebetrex, Jylamvo, Rheumatrex, Trexall, Otrexup, Zlatal, Methofill, Metoject, Nordimet, Maxtrex, and Xatmep	Antimetabolites Therapies (Merck) (NDC)	List of antimetabolites therapies		https://app.navidence.com/valuesets/4b6fed67-96b1-46c8-8aa3-d6745d6291ca		Antimetabolites Therapies (Merck)
NDC	00005450723	methotrexate 2.5 MG Oral Tablet	Antimetabolites Not current: 200804 to 200901		methotrexate	Xatmep, Rasuvo, Reditrex, Ebetrex, Jylamvo, Rheumatrex, Trexall, Otrexup, Zlatal, Maxtrex, Methofill, and Xatmep, Metoject, Nordimet	Antimetabolites Therapies (Merck) (NDC)	List of antimetabolites therapies		https://app.navidence.com/valuesets/4b6fed67-96b1-46c8-8aa3-d6745d6291ca		Antimetabolites Therapies (Merck)
NDC	00005450791	methotrexate 2.5 MG Oral Tablet	Antimetabolites Not current: 200804 to 201101 Route: Oral Product		methotrexate	Rasuvo, Otrexup, Zlatal, and Xatmep, Reditrex, Rheumatrex, Trexall, Xatmep, Ebetrex, Jylamvo, Maxtrex, Methofill, Metoject, Nordimet	Antimetabolites Therapies (Merck) (NDC)	List of antimetabolites therapies		https://app.navidence.com/valuesets/4b6fed67-96b1-46c8-8aa3-d6745d6291ca		Antimetabolites Therapies (Merck)
NDC	00054455015	methotrexate 2.5 MG Oral Tablet	Antimetabolites Active since: 200706 Route: Oral Product		Methotrexate Sodium	Xatmep, Rasuvo, Reditrex, Rheumatrex, Trexall, Otrexup, Zlatal, and Xatmep, Metoject, Nordimet, Ebetrex, Jylamvo, Maxtrex, Methofill	Antimetabolites Therapies (Merck) (NDC)	List of antimetabolites therapies		https://app.navidence.com/valuesets/4b6fed67-96b1-46c8-8aa3-d6745d6291ca		Antimetabolites Therapies (Merck)
NDC	00054455025	methotrexate 2.5 MG Oral Tablet	Antimetabolites Active since: 200706 Route: Oral Product		Methotrexate Sodium	Xatmep, Rasuvo, Reditrex, Ebetrex, Jylamvo, Rheumatrex, Trexall, Otrexup, Zlatal, Maxtrex, Methofill, and Xatmep, Metoject, Nordimet	Antimetabolites Therapies (Merck) (NDC)	List of antimetabolites therapies		https://app.navidence.com/valuesets/4b6fed67-96b1-46c8-8aa3-d6745d6291ca		Antimetabolites Therapies (Merck)
NDC	00054855003	methotrexate 2.5 MG Oral Tablet	Antimetabolites Not current: 200706 to 201101 Route: Oral Product		methotrexate	Xatmep, Rasuvo, Reditrex, Ebetrex, Jylamvo, Rheumatrex, Trexall, Otrexup, Zlatal, Maxtrex, Methofill, and Xatmep, Metoject, Nordimet	Antimetabolites Therapies (Merck) (NDC)	List of antimetabolites therapies		https://app.navidence.com/valuesets/4b6fed67-96b1-46c8-8aa3-d6745d6291ca		Antimetabolites Therapies (Merck)
NDC	00054855005	methotrexate 2.5 MG Oral Tablet	Antimetabolites Not current: 200706 to 201101 Route: Oral Product		methotrexate	Xatmep, Rasuvo, Reditrex, Ebetrex, Jylamvo, Rheumatrex, Trexall, Otrexup, Zlatal, Maxtrex, Methofill, and Xatmep, Metoject, Nordimet	Antimetabolites Therapies (Merck) (NDC)	List of antimetabolites therapies		https://app.navidence.com/valuesets/4b6fed67-96b1-46c8-8aa3-d6745d6291ca		Antimetabolites Therapies (Merck)
NDC	00054855006	methotrexate 2.5 MG Oral Tablet	Antimetabolites Not current: 200706 to 201101 Route: Oral Product		methotrexate	Xatmep, Rasuvo, Reditrex, Ebetrex, Jylamvo, Rheumatrex, Trexall, Otrexup, Zlatal, Maxtrex, Methofill, Metoject, Nordimet, and Xatmep	Antimetabolites Therapies (Merck) (NDC)	List of antimetabolites therapies		https://app.navidence.com/valuesets/4b6fed67-96b1-46c8-8aa3-d6745d6291ca		Antimetabolites Therapies (Merck)
NDC	00054855007	methotrexate 2.5 MG Oral Tablet	Antimetabolites Not current: 200706 to 201101 Route: Oral Product		methotrexate	Rasuvo, Otrexup, Zlatal, Methofill, Metoject, Nordimet, and Xatmep, Reditrex, Rheumatrex, Trexall, Xatmep, Ebetrex, Jylamvo, Maxtrex	Antimetabolites Therapies (Merck) (NDC)	List of antimetabolites therapies		https://app.navidence.com/valuesets/4b6fed67-96b1-46c8-8aa3-d6745d6291ca		Antimetabolites Therapies (Merck)
NDC	00054855010	methotrexate 2.5 MG Oral Tablet	Antimetabolites Not current: 200706 to 201101 Route: Oral Product		methotrexate	Xatmep, Rasuvo, Reditrex, Ebetrex, Jylamvo, Rheumatrex, Trexall, Otrexup, Zlatal, Maxtrex, Methofill, Metoject, Nordimet, and Xatmep	Antimetabolites Therapies (Merck) (NDC)	List of antimetabolites therapies		https://app.navidence.com/valuesets/4b6fed67-96b1-46c8-8aa3-d6745d6291ca		Antimetabolites Therapies (Merck)
NDC	00054855025	methotrexate 2.5 MG Oral Tablet	Antimetabolites Active since: 200706 Route: Oral Product		Methotrexate Sodium	Rasuvo, Reditrex, Ebetrex, Jylamvo, Rheumatrex, Trexall, Otrexup, Zlatal, Maxtrex, Methofill, Metoject, Nordimet, Xatmep, and Xatmep	Antimetabolites Therapies (Merck) (NDC)	List of antimetabolites therapies		https://app.navidence.com/valuesets/4b6fed67-96b1-46c8-8aa3-d6745d6291ca		Antimetabolites Therapies (Merck)
NDC	00182153901	methotrexate 2.5 MG Oral Tablet	Antimetabolites Not current: 200706 to 201309 Route: Oral Product		methotrexate	Xatmep, Rasuvo, Reditrex, Ebetrex, Jylamvo, Rheumatrex, Trexall, Otrexup, Zlatal, Maxtrex, Methofill, Metoject, Nordimet, and Xatmep	Antimetabolites Therapies (Merck) (NDC)	List of antimetabolites therapies		https://app.navidence.com/valuesets/4b6fed67-96b1-46c8-8aa3-d6745d6291ca		Antimetabolites Therapies (Merck)
NDC	00182153995	methotrexate 2.5 MG Oral Tablet	Antimetabolites Not current: 200706 to 201101 Route: Oral Product		methotrexate	Xatmep, Rasuvo, Reditrex, Ebetrex, Jylamvo, Rheumatrex, Trexall, Otrexup, Zlatal, Maxtrex, Methofill, Metoject, Nordimet, and Xatmep	Antimetabolites Therapies (Merck) (NDC)	List of antimetabolites therapies		https://app.navidence.com/valuesets/4b6fed67-96b1-46c8-8aa3-d6745d6291ca		Antimetabolites Therapies (Merck)
NDC	00364249901	methotrexate 2.5 MG Oral Tablet	Antimetabolites Not current: 200706 to 201101 Route: Oral Product		methotrexate	Xatmep, Rasuvo, Reditrex, Ebetrex, Jylamvo, Rheumatrex, Trexall, Otrexup, Zlatal, Maxtrex, Methofill, Metoject, Nordimet, and Xatmep	Antimetabolites Therapies (Merck) (NDC)	List of antimetabolites therapies		https://app.navidence.com/valuesets/4b6fed67-96b1-46c8-8aa3-d6745d6291ca		Antimetabolites Therapies (Merck)
NDC	00364249936	methotrexate 2.5 MG Oral Tablet	Antimetabolites Not current: 200706 to 201101 Route: Oral Product		methotrexate	Rasuvo, Otrexup, Zlatal, and Xatmep, Reditrex, Rheumatrex, Trexall, Xatmep, Ebetrex, Jylamvo, Maxtrex, Methofill, Metoject, Nordimet	Antimetabolites Therapies (Merck) (NDC)	List of antimetabolites therapies		https://app.navidence.com/valuesets/4b6fed67-96b1-46c8-8aa3-d6745d6291ca		Antimetabolites Therapies (Merck)
NDC	00378001401	methotrexate 2.5 MG Oral Tablet	Antimetabolites Active since: 200706 Route: Oral Product		Methotrexate Sodium	Xatmep, Rasuvo, Reditrex, Rheumatrex, Trexall, Otrexup, Zlatal, Metoject, Nordimet, and Xatmep, Ebetrex, Jylamvo, Maxtrex, Methofill	Antimetabolites Therapies (Merck) (NDC)	List of antimetabolites therapies		https://app.navidence.com/valuesets/4b6fed67-96b1-46c8-8aa3-d6745d6291ca		Antimetabolites Therapies (Merck)
NDC	00378001450	methotrexate 2.5 MG Oral Tablet	Antimetabolites Active since: 200706 Route: Oral Product		Methotrexate Sodium	Xatmep, Rasuvo, Reditrex, Ebetrex, Jylamvo, Rheumatrex, Trexall, Otrexup, Zlatal, Maxtrex, Methofill, Metoject, Nordimet, and Xatmep	Antimetabolites Therapies (Merck) (NDC)	List of antimetabolites therapies		https://app.navidence.com/valuesets/4b6fed67-96b1-46c8-8aa3-d6745d6291ca		Antimetabolites Therapies (Merck)
NDC	00405464301	methotrexate 2.5 MG Oral Tablet	Antimetabolites Not current: 200706 to 201101 Route: Oral Product		methotrexate	Xatmep, Rasuvo, Reditrex, Ebetrex, Jylamvo, Rheumatrex, Trexall, Otrexup, Zlatal, Maxtrex, Methofill, Metoject, Nordimet, and Xatmep	Antimetabolites Therapies (Merck) (NDC)	List of antimetabolites therapies		https://app.navidence.com/valuesets/4b6fed67-96b1-46c8-8aa3-d6745d6291ca		Antimetabolites Therapies (Merck)
NDC	00405464336	methotrexate 2.5 MG Oral Tablet	Antimetabolites Not current: 200706 to 201101 Route: Oral Product		methotrexate	Xatmep, Rasuvo, Reditrex, Ebetrex, Jylamvo, Rheumatrex, Trexall, Otrexup, Zlatal, Maxtrex, Methofill, Metoject, Nordimet, and Xatmep	Antimetabolites Therapies (Merck) (NDC)	List of antimetabolites therapies		https://app.navidence.com/valuesets/4b6fed67-96b1-46c8-8aa3-d6745d6291ca		Antimetabolites Therapies (Merck)
NDC	00536399801	methotrexate 2.5 MG Oral Tablet	Antimetabolites Not current: 200706 to 201101 Route: Oral Product		methotrexate	Xatmep, Rasuvo, Reditrex, Ebetrex, Jylamvo, Rheumatrex, Trexall, Otrexup, Zlatal, Maxtrex, Methofill, Metoject, Nordimet, and Xatmep	Antimetabolites Therapies (Merck) (NDC)	List of antimetabolites therapies		https://app.navidence.com/valuesets/4b6fed67-96b1-46c8-8aa3-d6745d6291ca		Antimetabolites Therapies (Merck)
NDC	00536399836	methotrexate 2.5 MG Oral Tablet	Antimetabolites Not current: 200706 to 201101 Route: Oral Product		methotrexate	Rasuvo, Otrexup, Zlatal, and Xatmep, Reditrex, Rheumatrex, Trexall, Xatmep, Ebetrex, Jylamvo, Maxtrex, Methofill, Metoject, Nordimet	Antimetabolites Therapies (Merck) (NDC)	List of antimetabolites therapies		https://app.navidence.com/valuesets/4b6fed67-96b1-46c8-8aa3-d6745d6291ca		Antimetabolites Therapies (Merck)
NDC	00555057202	methotrexate 2.5 MG Oral Tablet	Antimetabolites Active since: 200706 Route: Oral Product		Methotrexate Sodium	Xatmep, Rasuvo, Reditrex, Ebetrex, Jylamvo, Rheumatrex, Trexall, Otrexup, Zlatal, Maxtrex, Methofill, Metoject, Nordimet, and Xatmep	Antimetabolites Therapies (Merck) (NDC)	List of antimetabolites therapies		https://app.navidence.com/valuesets/4b6fed67-96b1-46c8-8aa3-d6745d6291ca		Antimetabolites Therapies (Merck)
NDC	00555057235	methotrexate 2.5 MG Oral Tablet	Antimetabolites Active since: 200706 Route: Oral Product		Methotrexate Sodium	Xatmep, Rasuvo, Reditrex, Rheumatrex, Trexall, Otrexup, Zlatal, Metoject, Nordimet, and Xatmep, Ebetrex, Jylamvo, Maxtrex, Methofill	Antimetabolites Therapies (Merck) (NDC)	List of antimetabolites therapies		https://app.navidence.com/valuesets/4b6fed67-96b1-46c8-8aa3-d6745d6291ca		Antimetabolites Therapies (Merck)
NDC	00555057245	methotrexate 2.5 MG Oral Tablet	Antimetabolites Not current: 200706 to 201102 Route: Oral Product		methotrexate	Xatmep, Rasuvo, Reditrex, Ebetrex, Jylamvo, Rheumatrex, Trexall, Otrexup, Zlatal, Maxtrex, Methofill, Metoject, Nordimet, and Xatmep	Antimetabolites Therapies (Merck) (NDC)	List of antimetabolites therapies		https://app.navidence.com/valuesets/4b6fed67-96b1-46c8-8aa3-d6745d6291ca		Antimetabolites Therapies (Merck)
NDC	00555057246	methotrexate 2.5 MG Oral Tablet	Antimetabolites Not current: 200706 to 201102 Route: Oral Product		methotrexate	Xatmep, Rasuvo, Reditrex, Ebetrex, Jylamvo, Rheumatrex, Trexall, Otrexup, Zlatal, Maxtrex, Methofill, Metoject, Nordimet, and Xatmep	Antimetabolites Therapies (Merck) (NDC)	List of antimetabolites therapies		https://app.navidence.com/valuesets/4b6fed67-96b1-46c8-8aa3-d6745d6291ca		Antimetabolites Therapies (Merck)
NDC	00555057247	methotrexate 2.5 MG Oral Tablet	Antimetabolites Not current: 200706 to 201102 Route: Oral Product		methotrexate	Xatmep, Rasuvo, Reditrex, Ebetrex, Jylamvo, Rheumatrex, Trexall, Otrexup, Zlatal, Maxtrex, Methofill, Metoject, Nordimet, and Xatmep	Antimetabolites Therapies (Merck) (NDC)	List of antimetabolites therapies		https://app.navidence.com/valuesets/4b6fed67-96b1-46c8-8aa3-d6745d6291ca		Antimetabolites Therapies (Merck)
NDC	00555057248	methotrexate 2.5 MG Oral Tablet	Antimetabolites Not current: 200706 to 201102 Route: Oral Product		methotrexate	Xatmep, Rasuvo, Reditrex, Ebetrex, Jylamvo, Rheumatrex, Trexall, Otrexup, Zlatal, Maxtrex, Methofill, Metoject, Nordimet, and Xatmep	Antimetabolites Therapies (Merck) (NDC)	List of antimetabolites therapies		https://app.navidence.com/valuesets/4b6fed67-96b1-46c8-8aa3-d6745d6291ca		Antimetabolites Therapies (Merck)
NDC	00555057249	methotrexate 2.5 MG Oral Tablet	Antimetabolites Not current: 200706 to 201102 Route: Oral Product		methotrexate	Xatmep, Rasuvo, Reditrex, Ebetrex, Jylamvo, Rheumatrex, Trexall, Otrexup, Zlatal, Maxtrex, Methofill, Metoject, Nordimet, and Xatmep	Antimetabolites Therapies (Merck) (NDC)	List of antimetabolites therapies		https://app.navidence.com/valuesets/4b6fed67-96b1-46c8-8aa3-d6745d6291ca		Antimetabolites Therapies (Merck)
NDC	00603449921	methotrexate 2.5 MG Oral Tablet	Antimetabolites Not current: 200706 to 201212 Route: Oral Product		methotrexate	Xatmep, Rasuvo, Reditrex, Ebetrex, Jylamvo, Rheumatrex, Trexall, Otrexup, Zlatal, Maxtrex, Methofill, Metoject, Nordimet, and Xatmep	Antimetabolites Therapies (Merck) (NDC)	List of antimetabolites therapies		https://app.navidence.com/valuesets/4b6fed67-96b1-46c8-8aa3-d6745d6291ca		Antimetabolites Therapies (Merck)
NDC	00677161001	methotrexate 2.5 MG Oral Tablet	Antimetabolites Not current: 200706 to 201101 Route: Oral Product		methotrexate	Xatmep, Rasuvo, Reditrex, Ebetrex, Jylamvo, Rheumatrex, Trexall, Otrexup, Zlatal, Maxtrex, Methofill, Metoject, Nordimet, and Xatmep	Antimetabolites Therapies (Merck) (NDC)	List of antimetabolites therapies		https://app.navidence.com/valuesets/4b6fed67-96b1-46c8-8aa3-d6745d6291ca		Antimetabolites Therapies (Merck)
NDC	00781107601	methotrexate 2.5 MG Oral Tablet	Antimetabolites Not current: 200706 to 201101 Route: Oral Product		methotrexate	Xatmep, Rasuvo, Reditrex, Ebetrex, Jylamvo, Rheumatrex, Trexall, Otrexup, Zlatal, Maxtrex, Methofill, Metoject, Nordimet, and Xatmep	Antimetabolites Therapies (Merck) (NDC)	List of antimetabolites therapies		https://app.navidence.com/valuesets/4b6fed67-96b1-46c8-8aa3-d6745d6291ca		Antimetabolites Therapies (Merck)
NDC	00781107636	methotrexate 2.5 MG Oral Tablet	Antimetabolites Not current: 200706 to 201101 Route: Oral Product		methotrexate	Xatmep, Rasuvo, Reditrex, Ebetrex, Jylamvo, Rheumatrex, Trexall, Otrexup, Zlatal, Maxtrex, Metoject, Nordimet, Methofill, and Xatmep	Antimetabolites Therapies (Merck) (NDC)	List of antimetabolites therapies		https://app.navidence.com/valuesets/4b6fed67-96b1-46c8-8aa3-d6745d6291ca		Antimetabolites Therapies (Merck)
NDC	00839790506	methotrexate 2.5 MG Oral Tablet	Antimetabolites Not current: 200706 to 201101 Route: Oral Product		methotrexate	Xatmep, Rasuvo, Reditrex, Ebetrex, Jylamvo, Rheumatrex, Trexall, Otrexup, Zlatal, Maxtrex, Methofill, Metoject, Nordimet, and Xatmep	Antimetabolites Therapies (Merck) (NDC)	List of antimetabolites therapies		https://app.navidence.com/valuesets/4b6fed67-96b1-46c8-8aa3-d6745d6291ca		Antimetabolites Therapies (Merck)
NDC	00904174960	methotrexate 2.5 MG Oral Tablet	Antimetabolites Not current: 200706 to 201212 Route: Oral Product		methotrexate	Xatmep, Rasuvo, Ebetrex, Jylamvo, Otrexup, Zlatal, Maxtrex, Methofill, Metoject, Nordimet, and Xatmep, Reditrex, Rheumatrex, Trexall	Antimetabolites Therapies (Merck) (NDC)	List of antimetabolites therapies		https://app.navidence.com/valuesets/4b6fed67-96b1-46c8-8aa3-d6745d6291ca		Antimetabolites Therapies (Merck)
NDC	00904174973	methotrexate 2.5 MG Oral Tablet	Antimetabolites Not current: 200706 to 201212 Route: Oral Product		methotrexate	Rasuvo, Reditrex, Jylamvo, Rheumatrex, Trexall, Otrexup, Zlatal, Maxtrex, Methofill, Metoject, Nordimet, Xatmep, Ebetrex, and Xatmep	Antimetabolites Therapies (Merck) (NDC)	List of antimetabolites therapies		https://app.navidence.com/valuesets/4b6fed67-96b1-46c8-8aa3-d6745d6291ca		Antimetabolites Therapies (Merck)
NDC	00904601260	methotrexate 2.5 MG Oral Tablet	Antimetabolites Not current: 201001 to 201710 Route: Oral Product		methotrexate	Xatmep, Rasuvo, Reditrex, Ebetrex, Jylamvo, Rheumatrex, Trexall, Otrexup, Zlatal, Maxtrex, Methofill, Metoject, Nordimet, and Xatmep	Antimetabolites Therapies (Merck) (NDC)	List of antimetabolites therapies		https://app.navidence.com/valuesets/4b6fed67-96b1-46c8-8aa3-d6745d6291ca		Antimetabolites Therapies (Merck)
NDC	00904714110	methotrexate 2.5 MG Oral Tablet	Antimetabolites Active since: 202106 Route: Oral Product		methotrexate	Xatmep, Rasuvo, Reditrex, Rheumatrex, Trexall, Otrexup, Zlatal, and Xatmep, Ebetrex, Jylamvo, Maxtrex, Methofill, Metoject, Nordimet	Antimetabolites Therapies (Merck) (NDC)	List of antimetabolites therapies		https://app.navidence.com/valuesets/4b6fed67-96b1-46c8-8aa3-d6745d6291ca		Antimetabolites Therapies (Merck)
NDC	16729048601	methotrexate 2.5 MG Oral Tablet	Antimetabolites Active since: 202010 Route: Oral Product		methotrexate	Xatmep, Rasuvo, Reditrex, Rheumatrex, Trexall, Otrexup, Zlatal, and Xatmep, Ebetrex, Jylamvo, Maxtrex, Methofill, Metoject, Nordimet	Antimetabolites Therapies (Merck) (NDC)	List of antimetabolites therapies		https://app.navidence.com/valuesets/4b6fed67-96b1-46c8-8aa3-d6745d6291ca		Antimetabolites Therapies (Merck)
NDC	21695011100	methotrexate 2.5 MG Oral Tablet	Antimetabolites Not current: 200905 to 201905 Route: Oral Product		methotrexate	Reditrex, Ebetrex, Jylamvo, Rheumatrex, Trexall, Otrexup, Zlatal, Maxtrex, Methofill, Metoject, Nordimet, Rasuvo, Xatmep, and Xatmep	Antimetabolites Therapies (Merck) (NDC)	List of antimetabolites therapies		https://app.navidence.com/valuesets/4b6fed67-96b1-46c8-8aa3-d6745d6291ca		Antimetabolites Therapies (Merck)
NDC	21695011130	methotrexate 2.5 MG Oral Tablet	Antimetabolites Not current: 201201 to 201905 Route: Oral Product		methotrexate	Xatmep, Rasuvo, Reditrex, Ebetrex, Jylamvo, Rheumatrex, Trexall, Otrexup, Zlatal, Maxtrex, Methofill, Metoject, Nordimet, and Xatmep	Antimetabolites Therapies (Merck) (NDC)	List of antimetabolites therapies		https://app.navidence.com/valuesets/4b6fed67-96b1-46c8-8aa3-d6745d6291ca		Antimetabolites Therapies (Merck)
NDC	23490588900	methotrexate 2.5 MG Oral Tablet	Antimetabolites Not current: 200810 to 201603 Route: Oral Product		methotrexate	Xatmep, Rasuvo, Reditrex, Jylamvo, Rheumatrex, Trexall, Otrexup, Zlatal, Maxtrex, Methofill, Metoject, Nordimet, Ebetrex, and Xatmep	Antimetabolites Therapies (Merck) (NDC)	List of antimetabolites therapies		https://app.navidence.com/valuesets/4b6fed67-96b1-46c8-8aa3-d6745d6291ca		Antimetabolites Therapies (Merck)
NDC	33261075920	methotrexate 2.5 MG Oral Tablet	Antimetabolites Not current: 201109 to 202011 Route: Oral Product		methotrexate	Xatmep, Rasuvo, Reditrex, Ebetrex, Jylamvo, Rheumatrex, Trexall, Otrexup, Zlatal, Maxtrex, Methofill, Metoject, Nordimet, and Xatmep	Antimetabolites Therapies (Merck) (NDC)	List of antimetabolites therapies		https://app.navidence.com/valuesets/4b6fed67-96b1-46c8-8aa3-d6745d6291ca		Antimetabolites Therapies (Merck)
NDC	33261075930	methotrexate 2.5 MG Oral Tablet	Antimetabolites Not current: 201109 to 202011 Route: Oral Product		methotrexate	Xatmep, Rasuvo, Reditrex, Ebetrex, Jylamvo, Rheumatrex, Trexall, Otrexup, Zlatal, Maxtrex, Methofill, Metoject, Nordimet, and Xatmep	Antimetabolites Therapies (Merck) (NDC)	List of antimetabolites therapies		https://app.navidence.com/valuesets/4b6fed67-96b1-46c8-8aa3-d6745d6291ca		Antimetabolites Therapies (Merck)
NDC	33261075940	methotrexate 2.5 MG Oral Tablet	Antimetabolites Not current: 201109 to 202011 Route: Oral Product		methotrexate	Xatmep, Rasuvo, Reditrex, Ebetrex, Jylamvo, Rheumatrex, Trexall, Otrexup, Zlatal, Maxtrex, Methofill, Metoject, Nordimet, and Xatmep	Antimetabolites Therapies (Merck) (NDC)	List of antimetabolites therapies		https://app.navidence.com/valuesets/4b6fed67-96b1-46c8-8aa3-d6745d6291ca		Antimetabolites Therapies (Merck)
NDC	33261075960	methotrexate 2.5 MG Oral Tablet	Antimetabolites Not current: 201109 to 202011 Route: Oral Product		methotrexate	Rasuvo, Otrexup, Zlatal, Methofill, Metoject, Nordimet, and Xatmep, Reditrex, Rheumatrex, Trexall, Xatmep, Ebetrex, Jylamvo, Maxtrex	Antimetabolites Therapies (Merck) (NDC)	List of antimetabolites therapies		https://app.navidence.com/valuesets/4b6fed67-96b1-46c8-8aa3-d6745d6291ca		Antimetabolites Therapies (Merck)
NDC	42254011030	methotrexate 2.5 MG Oral Tablet	Antimetabolites Not current: 201204 to 201906 Route: Oral Product		methotrexate	Xatmep, Rasuvo, Reditrex, Ebetrex, Jylamvo, Rheumatrex, Trexall, Otrexup, Zlatal, Maxtrex, Methofill, Metoject, Nordimet, and Xatmep	Antimetabolites Therapies (Merck) (NDC)	List of antimetabolites therapies		https://app.navidence.com/valuesets/4b6fed67-96b1-46c8-8aa3-d6745d6291ca		Antimetabolites Therapies (Merck)
NDC	42291059401	methotrexate 2.5 MG Oral Tablet	Antimetabolites Not current: 201501 to 202404 Route: Oral Product		methotrexate	Xatmep, Rasuvo, Reditrex, Ebetrex, Jylamvo, Rheumatrex, Trexall, Otrexup, Zlatal, Maxtrex, Methofill, Metoject, Nordimet, and Xatmep	Antimetabolites Therapies (Merck) (NDC)	List of antimetabolites therapies		https://app.navidence.com/valuesets/4b6fed67-96b1-46c8-8aa3-d6745d6291ca		Antimetabolites Therapies (Merck)
NDC	43063043930	methotrexate 2.5 MG Oral Tablet	Antimetabolites Not current: 201304 to 202404 Route: Oral Product		methotrexate	Xatmep, Ebetrex, Jylamvo, Trexall, Zlatal, Maxtrex, Methofill, Metoject, Nordimet, Otrexup, Rasuvo, Reditrex, Rheumatrex, and Xatmep	Antimetabolites Therapies (Merck) (NDC)	List of antimetabolites therapies		https://app.navidence.com/valuesets/4b6fed67-96b1-46c8-8aa3-d6745d6291ca		Antimetabolites Therapies (Merck)
NDC	47335023583	methotrexate 2.5 MG Oral Tablet	Antimetabolites Active since: 201712 Route: Oral Product		Methotrexate Sodium	Xatmep, Rasuvo, Reditrex, Ebetrex, Jylamvo, Rheumatrex, Trexall, Otrexup, Zlatal, Maxtrex, Methofill, Metoject, Nordimet, and Xatmep	Antimetabolites Therapies (Merck) (NDC)	List of antimetabolites therapies		https://app.navidence.com/valuesets/4b6fed67-96b1-46c8-8aa3-d6745d6291ca		Antimetabolites Therapies (Merck)
NDC	47335023596	methotrexate 2.5 MG Oral Tablet	Antimetabolites Active since: 201712 Route: Oral Product		Methotrexate Sodium	Xatmep, Rasuvo, Reditrex, Rheumatrex, Trexall, Otrexup, Zlatal, and Xatmep, Ebetrex, Jylamvo, Maxtrex, Methofill, Metoject, Nordimet	Antimetabolites Therapies (Merck) (NDC)	List of antimetabolites therapies		https://app.navidence.com/valuesets/4b6fed67-96b1-46c8-8aa3-d6745d6291ca		Antimetabolites Therapies (Merck)
NDC	49999038024	methotrexate 2.5 MG Oral Tablet	Antimetabolites Active since: 200706 Route: Oral Product		methotrexate	Xatmep, Rasuvo, Reditrex, Ebetrex, Jylamvo, Rheumatrex, Trexall, Otrexup, Zlatal, Maxtrex, Methofill, Metoject, Nordimet, and Xatmep	Antimetabolites Therapies (Merck) (NDC)	List of antimetabolites therapies		https://app.navidence.com/valuesets/4b6fed67-96b1-46c8-8aa3-d6745d6291ca		Antimetabolites Therapies (Merck)
NDC	49999038036	methotrexate 2.5 MG Oral Tablet	Antimetabolites Active since: 201008 Route: Oral Product		methotrexate	Xatmep, Rasuvo, Reditrex, Ebetrex, Jylamvo, Rheumatrex, Trexall, Otrexup, Zlatal, Maxtrex, Methofill, Metoject, Nordimet, and Xatmep	Antimetabolites Therapies (Merck) (NDC)	List of antimetabolites therapies		https://app.navidence.com/valuesets/4b6fed67-96b1-46c8-8aa3-d6745d6291ca		Antimetabolites Therapies (Merck)
NDC	50090029409	methotrexate 2.5 MG Oral Tablet	Antimetabolites Not current: 201608 to 202105 Route: Oral Product		methotrexate	Xatmep, Rasuvo, Ebetrex, Jylamvo, Otrexup, Zlatal, Maxtrex, Methofill, Metoject, Nordimet, and Xatmep, Reditrex, Rheumatrex, Trexall	Antimetabolites Therapies (Merck) (NDC)	List of antimetabolites therapies		https://app.navidence.com/valuesets/4b6fed67-96b1-46c8-8aa3-d6745d6291ca		Antimetabolites Therapies (Merck)
NDC	50090234509	methotrexate 2.5 MG Oral Tablet	Antimetabolites Active since: 201611 Route: Oral Product		methotrexate	Xatmep, Rasuvo, Reditrex, Ebetrex, Jylamvo, Rheumatrex, Trexall, Otrexup, Zlatal, Maxtrex, Methofill, Metoject, Nordimet, and Xatmep	Antimetabolites Therapies (Merck) (NDC)	List of antimetabolites therapies		https://app.navidence.com/valuesets/4b6fed67-96b1-46c8-8aa3-d6745d6291ca		Antimetabolites Therapies (Merck)
NDC	50090341802	methotrexate 2.5 MG Oral Tablet	Antimetabolites Not current: 201903 to 202501 Route: Oral Product		methotrexate	Xatmep, Rasuvo, Reditrex, Rheumatrex, Trexall, Otrexup, Zlatal, and Xatmep, Ebetrex, Jylamvo, Maxtrex, Methofill, Metoject, Nordimet	Antimetabolites Therapies (Merck) (NDC)	List of antimetabolites therapies		https://app.navidence.com/valuesets/4b6fed67-96b1-46c8-8aa3-d6745d6291ca		Antimetabolites Therapies (Merck)
NDC	50090341809	methotrexate 2.5 MG Oral Tablet	Antimetabolites Not current: 201905 to 202501 Route: Oral Product		methotrexate	Xatmep, Rasuvo, Reditrex, Rheumatrex, Trexall, Otrexup, Zlatal, and Xatmep, Ebetrex, Jylamvo, Maxtrex, Methofill, Metoject, Nordimet	Antimetabolites Therapies (Merck) (NDC)	List of antimetabolites therapies		https://app.navidence.com/valuesets/4b6fed67-96b1-46c8-8aa3-d6745d6291ca		Antimetabolites Therapies (Merck)
NDC	50090545702	methotrexate 2.5 MG Oral Tablet	Antimetabolites Active since: 202104 Route: Oral Product		methotrexate	Xatmep, Rasuvo, Reditrex, Rheumatrex, Trexall, Otrexup, Zlatal, and Xatmep, Ebetrex, Jylamvo, Maxtrex, Methofill, Metoject, Nordimet	Antimetabolites Therapies (Merck) (NDC)	List of antimetabolites therapies		https://app.navidence.com/valuesets/4b6fed67-96b1-46c8-8aa3-d6745d6291ca		Antimetabolites Therapies (Merck)
NDC	50090545709	methotrexate 2.5 MG Oral Tablet	Antimetabolites Active since: 202104 Route: Oral Product		methotrexate	Xatmep, Rasuvo, Reditrex, Rheumatrex, Trexall, Otrexup, Zlatal, and Xatmep, Ebetrex, Jylamvo, Maxtrex, Methofill, Metoject, Nordimet	Antimetabolites Therapies (Merck) (NDC)	List of antimetabolites therapies		https://app.navidence.com/valuesets/4b6fed67-96b1-46c8-8aa3-d6745d6291ca		Antimetabolites Therapies (Merck)
NDC	50268052711	methotrexate 2.5 MG Oral Tablet	Antimetabolites Active since: 202106 Route: Oral Product		methotrexate	Xatmep, Rasuvo, Reditrex, Rheumatrex, Trexall, Otrexup, Zlatal, and Xatmep, Ebetrex, Jylamvo, Maxtrex, Methofill, Metoject, Nordimet	Antimetabolites Therapies (Merck) (NDC)	List of antimetabolites therapies		https://app.navidence.com/valuesets/4b6fed67-96b1-46c8-8aa3-d6745d6291ca		Antimetabolites Therapies (Merck)
NDC	50268052715	methotrexate 2.5 MG Oral Tablet	Antimetabolites Active since: 202106 Route: Oral Product		methotrexate	Xatmep, Rasuvo, Reditrex, Rheumatrex, Trexall, Otrexup, Zlatal, and Xatmep, Ebetrex, Jylamvo, Maxtrex, Methofill, Metoject, Nordimet	Antimetabolites Therapies (Merck) (NDC)	List of antimetabolites therapies		https://app.navidence.com/valuesets/4b6fed67-96b1-46c8-8aa3-d6745d6291ca		Antimetabolites Therapies (Merck)
NDC	51079067001	methotrexate 2.5 MG Oral Tablet	Antimetabolites Active since: 200706 Route: Oral Product		Methotrexate Sodium	Xatmep, Rasuvo, Reditrex, Ebetrex, Jylamvo, Rheumatrex, Trexall, Otrexup, Zlatal, Maxtrex, Methofill, Metoject, Nordimet, and Xatmep	Antimetabolites Therapies (Merck) (NDC)	List of antimetabolites therapies		https://app.navidence.com/valuesets/4b6fed67-96b1-46c8-8aa3-d6745d6291ca		Antimetabolites Therapies (Merck)
NDC	51079067005	methotrexate 2.5 MG Oral Tablet	Antimetabolites Active since: 200706 Route: Oral Product		Methotrexate Sodium	Xatmep, Rasuvo, Reditrex, Rheumatrex, Trexall, Otrexup, Zlatal, Metoject, Nordimet, and Xatmep, Ebetrex, Jylamvo, Maxtrex, Methofill	Antimetabolites Therapies (Merck) (NDC)	List of antimetabolites therapies		https://app.navidence.com/valuesets/4b6fed67-96b1-46c8-8aa3-d6745d6291ca		Antimetabolites Therapies (Merck)
NDC	51079067086	methotrexate 2.5 MG Oral Tablet	Antimetabolites Not current: 200706 to 201101 Route: Oral Product		methotrexate	Xatmep, Rasuvo, Reditrex, Ebetrex, Jylamvo, Rheumatrex, Trexall, Otrexup, Zlatal, Maxtrex, Methofill, Metoject, Nordimet, and Xatmep	Antimetabolites Therapies (Merck) (NDC)	List of antimetabolites therapies		https://app.navidence.com/valuesets/4b6fed67-96b1-46c8-8aa3-d6745d6291ca		Antimetabolites Therapies (Merck)
NDC	51079067087	methotrexate 2.5 MG Oral Tablet	Antimetabolites Not current: 200706 to 201101 Route: Oral Product		Methotrexate Sodium	Xatmep, Rasuvo, Reditrex, Ebetrex, Jylamvo, Rheumatrex, Trexall, Otrexup, Zlatal, Maxtrex, Methofill, Metoject, Nordimet, and Xatmep	Antimetabolites Therapies (Merck) (NDC)	List of antimetabolites therapies		https://app.navidence.com/valuesets/4b6fed67-96b1-46c8-8aa3-d6745d6291ca		Antimetabolites Therapies (Merck)
NDC	51079067088	methotrexate 2.5 MG Oral Tablet	Antimetabolites Not current: 200706 to 201101 Route: Oral Product		Methotrexate Sodium	Xatmep, Rasuvo, Reditrex, Ebetrex, Jylamvo, Rheumatrex, Trexall, Otrexup, Zlatal, Maxtrex, Methofill, Metoject, Nordimet, and Xatmep	Antimetabolites Therapies (Merck) (NDC)	List of antimetabolites therapies		https://app.navidence.com/valuesets/4b6fed67-96b1-46c8-8aa3-d6745d6291ca		Antimetabolites Therapies (Merck)
NDC	51079067089	methotrexate 2.5 MG Oral Tablet	Antimetabolites Not current: 200706 to 201101 Route: Oral Product		Methotrexate Sodium	Xatmep, Rasuvo, Reditrex, Ebetrex, Jylamvo, Rheumatrex, Trexall, Otrexup, Zlatal, Maxtrex, Methofill, Metoject, Nordimet, and Xatmep	Antimetabolites Therapies (Merck) (NDC)	List of antimetabolites therapies		https://app.navidence.com/valuesets/4b6fed67-96b1-46c8-8aa3-d6745d6291ca		Antimetabolites Therapies (Merck)
NDC	51285050902	methotrexate 2.5 MG Oral Tablet	Antimetabolites Not current: 200706 to 201104 Route: Oral Product		Methotrexate Sodium	Xatmep, Rasuvo, Reditrex, Ebetrex, Jylamvo, Rheumatrex, Trexall, Otrexup, Zlatal, Maxtrex, Methofill, Metoject, Nordimet, and Xatmep	Antimetabolites Therapies (Merck) (NDC)	List of antimetabolites therapies		https://app.navidence.com/valuesets/4b6fed67-96b1-46c8-8aa3-d6745d6291ca		Antimetabolites Therapies (Merck)
NDC	51407012101	methotrexate 2.5 MG Oral Tablet	Antimetabolites Active since: 201807 Route: Oral Product		Methotrexate Sodium	Xatmep, Rasuvo, Reditrex, Rheumatrex, Trexall, Otrexup, Zlatal, Metoject, Nordimet, and Xatmep, Ebetrex, Jylamvo, Maxtrex, Methofill	Antimetabolites Therapies (Merck) (NDC)	List of antimetabolites therapies		https://app.navidence.com/valuesets/4b6fed67-96b1-46c8-8aa3-d6745d6291ca		Antimetabolites Therapies (Merck)
NDC	52959024400	methotrexate 2.5 MG Oral Tablet	Antimetabolites Active since: 200706 Route: Oral Product		Methotrexate Sodium	Xatmep, Rasuvo, Reditrex, Ebetrex, Jylamvo, Rheumatrex, Trexall, Otrexup, Zlatal, Maxtrex, Methofill, Metoject, Nordimet, and Xatmep	Antimetabolites Therapies (Merck) (NDC)	List of antimetabolites therapies		https://app.navidence.com/valuesets/4b6fed67-96b1-46c8-8aa3-d6745d6291ca		Antimetabolites Therapies (Merck)
NDC	54569181800	methotrexate 2.5 MG Oral Tablet	Antimetabolites Not current: 200706 to 201307 Route: Oral Product		Methotrexate Sodium	Xatmep, Rasuvo, Reditrex, Ebetrex, Jylamvo, Rheumatrex, Trexall, Otrexup, Zlatal, Maxtrex, Methofill, and Xatmep, Metoject, Nordimet	Antimetabolites Therapies (Merck) (NDC)	List of antimetabolites therapies		https://app.navidence.com/valuesets/4b6fed67-96b1-46c8-8aa3-d6745d6291ca		Antimetabolites Therapies (Merck)
NDC	54569181804	methotrexate 2.5 MG Oral Tablet	Antimetabolites Not current: 200706 to 201307 Route: Oral Product		Methotrexate Sodium	Xatmep, Rasuvo, Reditrex, Ebetrex, Jylamvo, Rheumatrex, Trexall, Otrexup, Zlatal, Maxtrex, Methofill, and Xatmep, Metoject, Nordimet	Antimetabolites Therapies (Merck) (NDC)	List of antimetabolites therapies		https://app.navidence.com/valuesets/4b6fed67-96b1-46c8-8aa3-d6745d6291ca		Antimetabolites Therapies (Merck)
NDC	54569181805	methotrexate 2.5 MG Oral Tablet	Antimetabolites Not current: 200706 to 201307 Route: Oral Product		Methotrexate Sodium	Xatmep, Rasuvo, Reditrex, Ebetrex, Jylamvo, Rheumatrex, Trexall, Otrexup, Zlatal, Maxtrex, Methofill, Metoject, Nordimet, and Xatmep	Antimetabolites Therapies (Merck) (NDC)	List of antimetabolites therapies		https://app.navidence.com/valuesets/4b6fed67-96b1-46c8-8aa3-d6745d6291ca		Antimetabolites Therapies (Merck)
NDC	54569181806	methotrexate 2.5 MG Oral Tablet	Antimetabolites Not current: 200706 to 201307 Route: Oral Product		Methotrexate Sodium	Xatmep, Rasuvo, Reditrex, Ebetrex, Jylamvo, Rheumatrex, Trexall, Otrexup, Zlatal, Maxtrex, Methofill, Metoject, Nordimet, and Xatmep	Antimetabolites Therapies (Merck) (NDC)	List of antimetabolites therapies		https://app.navidence.com/valuesets/4b6fed67-96b1-46c8-8aa3-d6745d6291ca		Antimetabolites Therapies (Merck)
NDC	54569181807	methotrexate 2.5 MG Oral Tablet	Antimetabolites Not current: 200706 to 201307 Route: Oral Product		Methotrexate Sodium	Xatmep, Rasuvo, Reditrex, Ebetrex, Jylamvo, Rheumatrex, Trexall, Otrexup, Zlatal, Maxtrex, Methofill, Metoject, Nordimet, and Xatmep	Antimetabolites Therapies (Merck) (NDC)	List of antimetabolites therapies		https://app.navidence.com/valuesets/4b6fed67-96b1-46c8-8aa3-d6745d6291ca		Antimetabolites Therapies (Merck)
NDC	54569181808	methotrexate 2.5 MG Oral Tablet	Antimetabolites Not current: 200706 to 201706 Route: Oral Product		Methotrexate Sodium	Xatmep, Rasuvo, Reditrex, Ebetrex, Jylamvo, Rheumatrex, Trexall, Otrexup, Zlatal, Maxtrex, Methofill, Metoject, Nordimet, and Xatmep	Antimetabolites Therapies (Merck) (NDC)	List of antimetabolites therapies		https://app.navidence.com/valuesets/4b6fed67-96b1-46c8-8aa3-d6745d6291ca		Antimetabolites Therapies (Merck)
NDC	54569181809	methotrexate 2.5 MG Oral Tablet	Antimetabolites Not current: 201102 to 201706 Route: Oral Product		Methotrexate Sodium	Xatmep, Rasuvo, Reditrex, Ebetrex, Jylamvo, Rheumatrex, Trexall, Otrexup, Zlatal, Maxtrex, Methofill, Metoject, Nordimet, and Xatmep	Antimetabolites Therapies (Merck) (NDC)	List of antimetabolites therapies		https://app.navidence.com/valuesets/4b6fed67-96b1-46c8-8aa3-d6745d6291ca		Antimetabolites Therapies (Merck)
NDC	54868382600	methotrexate 2.5 MG Oral Tablet	Antimetabolites Not current: 200706 to 201907 Route: Oral Product		Methotrexate Sodium	Xatmep, Rasuvo, Reditrex, Ebetrex, Jylamvo, Rheumatrex, Trexall, Otrexup, Zlatal, Maxtrex, Methofill, Metoject, Nordimet, and Xatmep	Antimetabolites Therapies (Merck) (NDC)	List of antimetabolites therapies		https://app.navidence.com/valuesets/4b6fed67-96b1-46c8-8aa3-d6745d6291ca		Antimetabolites Therapies (Merck)
NDC	54868382601	methotrexate 2.5 MG Oral Tablet	Antimetabolites Not current: 200706 to 201907 Route: Oral Product		Methotrexate Sodium	Xatmep, Rasuvo, Reditrex, Ebetrex, Jylamvo, Rheumatrex, Trexall, Otrexup, Zlatal, Maxtrex, Methofill, Metoject, Nordimet, and Xatmep	Antimetabolites Therapies (Merck) (NDC)	List of antimetabolites therapies		https://app.navidence.com/valuesets/4b6fed67-96b1-46c8-8aa3-d6745d6291ca		Antimetabolites Therapies (Merck)
NDC	54868382602	methotrexate 2.5 MG Oral Tablet	Antimetabolites Not current: 200706 to 201210 Route: Oral Product		Methotrexate Sodium	Xatmep, Rasuvo, Reditrex, Ebetrex, Jylamvo, Rheumatrex, Trexall, Otrexup, Zlatal, Maxtrex, Methofill, Metoject, Nordimet, and Xatmep	Antimetabolites Therapies (Merck) (NDC)	List of antimetabolites therapies		https://app.navidence.com/valuesets/4b6fed67-96b1-46c8-8aa3-d6745d6291ca		Antimetabolites Therapies (Merck)
NDC	54868382603	methotrexate 2.5 MG Oral Tablet	Antimetabolites Not current: 200709 to 201907 Route: Oral Product		Methotrexate Sodium	Xatmep, Rasuvo, Reditrex, Ebetrex, Jylamvo, Rheumatrex, Trexall, Otrexup, Zlatal, Maxtrex, Methofill, and Xatmep, Metoject, Nordimet	Antimetabolites Therapies (Merck) (NDC)	List of antimetabolites therapies		https://app.navidence.com/valuesets/4b6fed67-96b1-46c8-8aa3-d6745d6291ca		Antimetabolites Therapies (Merck)
NDC	54868382604	methotrexate 2.5 MG Oral Tablet	Antimetabolites Not current: 200709 to 201907 Route: Oral Product		Methotrexate Sodium	Xatmep, Rasuvo, Reditrex, Ebetrex, Jylamvo, Rheumatrex, Trexall, Otrexup, Zlatal, Maxtrex, Methofill, and Xatmep, Metoject, Nordimet	Antimetabolites Therapies (Merck) (NDC)	List of antimetabolites therapies		https://app.navidence.com/valuesets/4b6fed67-96b1-46c8-8aa3-d6745d6291ca		Antimetabolites Therapies (Merck)
NDC	54868382605	methotrexate 2.5 MG Oral Tablet	Antimetabolites Not current: 200709 to 201907 Route: Oral Product		Methotrexate Sodium	Xatmep, Rasuvo, Reditrex, Ebetrex, Jylamvo, Rheumatrex, Trexall, Otrexup, Zlatal, Maxtrex, Methofill, and Xatmep, Metoject, Nordimet	Antimetabolites Therapies (Merck) (NDC)	List of antimetabolites therapies		https://app.navidence.com/valuesets/4b6fed67-96b1-46c8-8aa3-d6745d6291ca		Antimetabolites Therapies (Merck)
NDC	54868382606	methotrexate 2.5 MG Oral Tablet	Antimetabolites Not current: 200709 to 201907 Route: Oral Product		Methotrexate Sodium	Xatmep, Rasuvo, Reditrex, Ebetrex, Jylamvo, Rheumatrex, Trexall, Otrexup, Zlatal, Maxtrex, Methofill, and Xatmep, Metoject, Nordimet	Antimetabolites Therapies (Merck) (NDC)	List of antimetabolites therapies		https://app.navidence.com/valuesets/4b6fed67-96b1-46c8-8aa3-d6745d6291ca		Antimetabolites Therapies (Merck)
NDC	54868382607	methotrexate 2.5 MG Oral Tablet	Antimetabolites Not current: 200901 to 201907 Route: Oral Product		Methotrexate Sodium	Xatmep, Rasuvo, Reditrex, Ebetrex, Jylamvo, Rheumatrex, Trexall, Otrexup, Zlatal, Maxtrex, Methofill, and Xatmep, Metoject, Nordimet	Antimetabolites Therapies (Merck) (NDC)	List of antimetabolites therapies		https://app.navidence.com/valuesets/4b6fed67-96b1-46c8-8aa3-d6745d6291ca		Antimetabolites Therapies (Merck)
NDC	54868382608	methotrexate 2.5 MG Oral Tablet	Antimetabolites Not current: 201008 to 201907 Route: Oral Product		Methotrexate Sodium	Xatmep, Rasuvo, Reditrex, Ebetrex, Jylamvo, Rheumatrex, Trexall, Otrexup, Zlatal, Maxtrex, Methofill, and Xatmep, Metoject, Nordimet	Antimetabolites Therapies (Merck) (NDC)	List of antimetabolites therapies		https://app.navidence.com/valuesets/4b6fed67-96b1-46c8-8aa3-d6745d6291ca		Antimetabolites Therapies (Merck)
NDC	54868382609	methotrexate 2.5 MG Oral Tablet	Antimetabolites Not current: 201011 to 201907 Route: Oral Product		Methotrexate Sodium	Xatmep, Rasuvo, Reditrex, Ebetrex, Jylamvo, Rheumatrex, Trexall, Otrexup, Zlatal, Maxtrex, Methofill, and Xatmep, Metoject, Nordimet	Antimetabolites Therapies (Merck) (NDC)	List of antimetabolites therapies		https://app.navidence.com/valuesets/4b6fed67-96b1-46c8-8aa3-d6745d6291ca		Antimetabolites Therapies (Merck)
NDC	55289092430	methotrexate 2.5 MG Oral Tablet	Antimetabolites Not current: 200706 to 202108 Route: Oral Product		Methotrexate Sodium	Xatmep, Rasuvo, Reditrex, Ebetrex, Jylamvo, Rheumatrex, Trexall, Otrexup, Zlatal, Maxtrex, Methofill, and Xatmep, Metoject, Nordimet	Antimetabolites Therapies (Merck) (NDC)	List of antimetabolites therapies		https://app.navidence.com/valuesets/4b6fed67-96b1-46c8-8aa3-d6745d6291ca		Antimetabolites Therapies (Merck)
NDC	59651018201	methotrexate 2.5 MG Oral Tablet	Antimetabolites Active since: 202003 Route: Oral Product		methotrexate	Xatmep, Rasuvo, Reditrex, Rheumatrex, Trexall, Otrexup, Zlatal, and Xatmep, Metoject, Nordimet, Ebetrex, Jylamvo, Maxtrex, Methofill	Antimetabolites Therapies (Merck) (NDC)	List of antimetabolites therapies		https://app.navidence.com/valuesets/4b6fed67-96b1-46c8-8aa3-d6745d6291ca		Antimetabolites Therapies (Merck)
NDC	59911587401	methotrexate 2.5 MG Oral Tablet	Antimetabolites Not current: 200706 to 201102 Route: Oral Product		Methotrexate Sodium	Xatmep, Rasuvo, Reditrex, Ebetrex, Jylamvo, Rheumatrex, Trexall, Otrexup, Zlatal, Maxtrex, Methofill, and Xatmep, Metoject, Nordimet	Antimetabolites Therapies (Merck) (NDC)	List of antimetabolites therapies		https://app.navidence.com/valuesets/4b6fed67-96b1-46c8-8aa3-d6745d6291ca		Antimetabolites Therapies (Merck)
NDC	60429008036	methotrexate 2.5 MG Oral Tablet	Antimetabolites Not current: 201102 to 201608 Route: Oral Product		Methotrexate Sodium	Xatmep, Rasuvo, Reditrex, Ebetrex, Jylamvo, Rheumatrex, Trexall, Otrexup, Zlatal, Maxtrex, Methofill, and Xatmep, Metoject, Nordimet	Antimetabolites Therapies (Merck) (NDC)	List of antimetabolites therapies		https://app.navidence.com/valuesets/4b6fed67-96b1-46c8-8aa3-d6745d6291ca		Antimetabolites Therapies (Merck)
NDC	63629147201	methotrexate 2.5 MG Oral Tablet	Antimetabolites Active since: 200808 Route: Oral Product		Methotrexate Sodium	Xatmep, Rasuvo, Reditrex, Ebetrex, Jylamvo, Rheumatrex, Trexall, Otrexup, Zlatal, Maxtrex, Methofill, and Xatmep, Metoject, Nordimet	Antimetabolites Therapies (Merck) (NDC)	List of antimetabolites therapies		https://app.navidence.com/valuesets/4b6fed67-96b1-46c8-8aa3-d6745d6291ca		Antimetabolites Therapies (Merck)
NDC	63629147202	methotrexate 2.5 MG Oral Tablet	Antimetabolites Active since: 200808 Route: Oral Product		Methotrexate Sodium	Xatmep, Rasuvo, Reditrex, Ebetrex, Jylamvo, Rheumatrex, Trexall, Otrexup, Zlatal, Maxtrex, Methofill, and Xatmep, Metoject, Nordimet	Antimetabolites Therapies (Merck) (NDC)	List of antimetabolites therapies		https://app.navidence.com/valuesets/4b6fed67-96b1-46c8-8aa3-d6745d6291ca		Antimetabolites Therapies (Merck)
NDC	66336033821	methotrexate 2.5 MG Oral Tablet	Antimetabolites Not current: 201206 to 202006 Route: Oral Product		Methotrexate Sodium	Xatmep, Rasuvo, Reditrex, Ebetrex, Jylamvo, Rheumatrex, Trexall, Otrexup, Zlatal, Maxtrex, Methofill, Metoject, Nordimet, and Xatmep	Antimetabolites Therapies (Merck) (NDC)	List of antimetabolites therapies		https://app.navidence.com/valuesets/4b6fed67-96b1-46c8-8aa3-d6745d6291ca		Antimetabolites Therapies (Merck)
NDC	66336033830	methotrexate 2.5 MG Oral Tablet	Antimetabolites Not current: 201207 to 202006 Route: Oral Product		Methotrexate Sodium	Xatmep, Rasuvo, Reditrex, Ebetrex, Jylamvo, Rheumatrex, Trexall, Otrexup, Zlatal, Maxtrex, Methofill, and Xatmep, Metoject, Nordimet	Antimetabolites Therapies (Merck) (NDC)	List of antimetabolites therapies		https://app.navidence.com/valuesets/4b6fed67-96b1-46c8-8aa3-d6745d6291ca		Antimetabolites Therapies (Merck)
NDC	67253032010	methotrexate 2.5 MG Oral Tablet	Antimetabolites Not current: 200709 to 202305 Route: Oral Product		Methotrexate Sodium	Xatmep, Rasuvo, Reditrex, Ebetrex, Jylamvo, Rheumatrex, Trexall, Otrexup, Zlatal, Maxtrex, Methofill, and Xatmep, Metoject, Nordimet	Antimetabolites Therapies (Merck) (NDC)	List of antimetabolites therapies		https://app.navidence.com/valuesets/4b6fed67-96b1-46c8-8aa3-d6745d6291ca		Antimetabolites Therapies (Merck)
NDC	67253032036	methotrexate 2.5 MG Oral Tablet	Antimetabolites Not current: 200910 to 202305 Route: Oral Product		Methotrexate Sodium	Xatmep, Rasuvo, Reditrex, Ebetrex, Jylamvo, Rheumatrex, Trexall, Otrexup, Zlatal, Maxtrex, Methofill, and Xatmep, Metoject, Nordimet	Antimetabolites Therapies (Merck) (NDC)	List of antimetabolites therapies		https://app.navidence.com/valuesets/4b6fed67-96b1-46c8-8aa3-d6745d6291ca		Antimetabolites Therapies (Merck)
NDC	67253058042	methotrexate 2.5 MG Oral Tablet	Antimetabolites Not current: 200804 to 200901		Methotrexate Sodium	Xatmep, Rasuvo, Reditrex, Ebetrex, Jylamvo, Rheumatrex, Trexall, Otrexup, Zlatal, Maxtrex, Methofill, and Xatmep, Metoject, Nordimet	Antimetabolites Therapies (Merck) (NDC)	List of antimetabolites therapies		https://app.navidence.com/valuesets/4b6fed67-96b1-46c8-8aa3-d6745d6291ca		Antimetabolites Therapies (Merck)
NDC	67253058043	methotrexate 2.5 MG Oral Tablet	Antimetabolites Not current: 200804 to 200901		Methotrexate Sodium	Xatmep, Rasuvo, Reditrex, Ebetrex, Jylamvo, Rheumatrex, Trexall, Otrexup, Zlatal, Maxtrex, Methofill, and Xatmep, Metoject, Nordimet	Antimetabolites Therapies (Merck) (NDC)	List of antimetabolites therapies		https://app.navidence.com/valuesets/4b6fed67-96b1-46c8-8aa3-d6745d6291ca		Antimetabolites Therapies (Merck)
NDC	67253058044	methotrexate 2.5 MG Oral Tablet	Antimetabolites Not current: 200804 to 200810		Methotrexate Sodium	Xatmep, Rasuvo, Reditrex, Ebetrex, Jylamvo, Rheumatrex, Trexall, Otrexup, Zlatal, Maxtrex, Methofill, and Xatmep, Metoject, Nordimet	Antimetabolites Therapies (Merck) (NDC)	List of antimetabolites therapies		https://app.navidence.com/valuesets/4b6fed67-96b1-46c8-8aa3-d6745d6291ca		Antimetabolites Therapies (Merck)
NDC	67253058046	methotrexate 2.5 MG Oral Tablet	Antimetabolites Not current: 200804 to 200901		Methotrexate Sodium	Xatmep, Rasuvo, Reditrex, Ebetrex, Jylamvo, Rheumatrex, Trexall, Otrexup, Zlatal, Maxtrex, Methofill, and Xatmep, Metoject, Nordimet	Antimetabolites Therapies (Merck) (NDC)	List of antimetabolites therapies		https://app.navidence.com/valuesets/4b6fed67-96b1-46c8-8aa3-d6745d6291ca		Antimetabolites Therapies (Merck)
NDC	68115063200	methotrexate 2.5 MG Oral Tablet	Antimetabolites Not current: 200706 to 201101 Route: Oral Product		Methotrexate Sodium	Rasuvo, Otrexup, Zlatal, and Xatmep, Reditrex, Rheumatrex, Trexall, Xatmep, Ebetrex, Jylamvo, Maxtrex, Methofill, Metoject, Nordimet	Antimetabolites Therapies (Merck) (NDC)	List of antimetabolites therapies		https://app.navidence.com/valuesets/4b6fed67-96b1-46c8-8aa3-d6745d6291ca		Antimetabolites Therapies (Merck)
NDC	68382077501	methotrexate 2.5 MG Oral Tablet	Antimetabolites Active since: 201703 Route: Oral Product		Methotrexate Sodium	Xatmep, Rasuvo, Reditrex, Rheumatrex, Trexall, Otrexup, Zlatal, and Xatmep, Ebetrex, Jylamvo, Maxtrex, Methofill, Metoject, Nordimet	Antimetabolites Therapies (Merck) (NDC)	List of antimetabolites therapies		https://app.navidence.com/valuesets/4b6fed67-96b1-46c8-8aa3-d6745d6291ca		Antimetabolites Therapies (Merck)
NDC	69238142301	methotrexate 2.5 MG Oral Tablet	Antimetabolites Active since: 201803 Route: Oral Product		methotrexate	Xatmep, Rasuvo, Reditrex, Rheumatrex, Trexall, Otrexup, Zlatal, and Xatmep, Ebetrex, Jylamvo, Maxtrex, Methofill, Metoject, Nordimet	Antimetabolites Therapies (Merck) (NDC)	List of antimetabolites therapies		https://app.navidence.com/valuesets/4b6fed67-96b1-46c8-8aa3-d6745d6291ca		Antimetabolites Therapies (Merck)
NDC	69238142306	methotrexate 2.5 MG Oral Tablet	Antimetabolites Active since: 201803 Route: Oral Product		methotrexate	Xatmep, Rasuvo, Reditrex, Rheumatrex, Trexall, Otrexup, Zlatal, and Xatmep, Ebetrex, Jylamvo, Maxtrex, Methofill, Metoject, Nordimet	Antimetabolites Therapies (Merck) (NDC)	List of antimetabolites therapies		https://app.navidence.com/valuesets/4b6fed67-96b1-46c8-8aa3-d6745d6291ca		Antimetabolites Therapies (Merck)
NDC	00555092701	methotrexate 5 MG Oral Tablet [Trexall]	Antimetabolites Not current: 200801 to 200901 Not current: 200706 to 201309 Route: Oral Product		methotrexate	Xatmep, Rasuvo, Reditrex, Ebetrex, Jylamvo, Rheumatrex, Trexall, Otrexup, Zlatal, Maxtrex, Methofill, Metoject, Nordimet, and Xatmep	Antimetabolites Therapies (Merck) (NDC)	List of antimetabolites therapies		https://app.navidence.com/valuesets/4b6fed67-96b1-46c8-8aa3-d6745d6291ca		Antimetabolites Therapies (Merck)
NDC	51285036601	methotrexate 5 MG Oral Tablet [Trexall]	Antimetabolites Not current: 200801 to 200901 Active since: 200706 Route: Oral Product		Methotrexate Sodium	Xatmep, Rasuvo, Reditrex, Ebetrex, Jylamvo, Rheumatrex, Trexall, Otrexup, Zlatal, Maxtrex, Methofill, Metoject, Nordimet, and Xatmep	Antimetabolites Therapies (Merck) (NDC)	List of antimetabolites therapies		https://app.navidence.com/valuesets/4b6fed67-96b1-46c8-8aa3-d6745d6291ca		Antimetabolites Therapies (Merck)
NDC	00555092801	methotrexate 7.5 MG Oral Tablet [Trexall]	Antimetabolites Not current: 200801 to 200901 Not current: 200706 to 201309 Route: Oral Product		methotrexate	Xatmep, Rasuvo, Reditrex, Ebetrex, Jylamvo, Rheumatrex, Trexall, Otrexup, Zlatal, Maxtrex, Methofill, and Xatmep, Metoject, Nordimet	Antimetabolites Therapies (Merck) (NDC)	List of antimetabolites therapies		https://app.navidence.com/valuesets/4b6fed67-96b1-46c8-8aa3-d6745d6291ca		Antimetabolites Therapies (Merck)
NDC	51285036701	methotrexate 7.5 MG Oral Tablet [Trexall]	Antimetabolites Not current: 200801 to 200901 Active since: 200706 Route: Oral Product		Methotrexate Sodium	Rasuvo, Reditrex, Ebetrex, Jylamvo, Rheumatrex, Trexall, Otrexup, Zlatal, Maxtrex, Methofill, and Xatmep, Metoject, Nordimet, Xatmep	Antimetabolites Therapies (Merck) (NDC)	List of antimetabolites therapies		https://app.navidence.com/valuesets/4b6fed67-96b1-46c8-8aa3-d6745d6291ca		Antimetabolites Therapies (Merck)
NDC	00555092901	methotrexate 10 MG Oral Tablet [Trexall]	Antimetabolites Not current: 200801 to 200901 Not current: 200706 to 201309 Route: Oral Product		methotrexate	Xatmep, Rasuvo, Reditrex, Ebetrex, Jylamvo, Rheumatrex, Trexall, Otrexup, Zlatal, Maxtrex, Methofill, Metoject, Nordimet, and Xatmep	Antimetabolites Therapies (Merck) (NDC)	List of antimetabolites therapies		https://app.navidence.com/valuesets/4b6fed67-96b1-46c8-8aa3-d6745d6291ca		Antimetabolites Therapies (Merck)
NDC	51285036801	methotrexate 10 MG Oral Tablet [Trexall]	Antimetabolites Not current: 200706 to 200901 Active since: 200706 Route: Oral Product		Methotrexate Sodium	Xatmep, Rasuvo, Reditrex, Ebetrex, Jylamvo, Rheumatrex, Trexall, Otrexup, Zlatal, Maxtrex, Methofill, Metoject, Nordimet, and Xatmep	Antimetabolites Therapies (Merck) (NDC)	List of antimetabolites therapies		https://app.navidence.com/valuesets/4b6fed67-96b1-46c8-8aa3-d6745d6291ca		Antimetabolites Therapies (Merck)
NDC	00555094501	methotrexate 15 MG Oral Tablet [Trexall]	Antimetabolites Not current: 200706 to 200901 Not current: 200706 to 201309 Route: Oral Product		methotrexate	Rasuvo, Otrexup, Zlatal, Methofill, and Xatmep, Metoject, Nordimet, Reditrex, Rheumatrex, Trexall, Xatmep, Ebetrex, Jylamvo, Maxtrex	Antimetabolites Therapies (Merck) (NDC)	List of antimetabolites therapies		https://app.navidence.com/valuesets/4b6fed67-96b1-46c8-8aa3-d6745d6291ca		Antimetabolites Therapies (Merck)
NDC	51285036901	methotrexate 15 MG Oral Tablet [Trexall]	Antimetabolites Not current: 200801 to 200901 Active since: 200706 Route: Oral Product		Methotrexate Sodium	Xatmep, Rasuvo, Reditrex, Ebetrex, Jylamvo, Rheumatrex, Trexall, Otrexup, Zlatal, Maxtrex, Methofill, and Xatmep, Metoject, Nordimet	Antimetabolites Therapies (Merck) (NDC)	List of antimetabolites therapies		https://app.navidence.com/valuesets/4b6fed67-96b1-46c8-8aa3-d6745d6291ca		Antimetabolites Therapies (Merck)
NDC	61703035009	methotrexate 25 MG/ML Injectable Solution	Antimetabolites Active since: 201711 Route: Injectable Product		Methotrexate Sodium	Xatmep, Rasuvo, Reditrex, Rheumatrex, Trexall, Otrexup, Zlatal, and Xatmep, Ebetrex, Jylamvo, Maxtrex, Methofill, Metoject, Nordimet	Antimetabolites Therapies (Merck) (NDC)	List of antimetabolites therapies		https://app.navidence.com/valuesets/4b6fed67-96b1-46c8-8aa3-d6745d6291ca		Antimetabolites Therapies (Merck)
NDC	61703035010	methotrexate 25 MG/ML Injectable Solution	Antimetabolites Active since: 201711 Route: Injectable Product		Methotrexate Sodium	Xatmep, Rasuvo, Reditrex, Jylamvo, Rheumatrex, Trexall, Otrexup, Zlatal, Maxtrex, Methofill, and Xatmep, Metoject, Nordimet, Ebetrex	Antimetabolites Therapies (Merck) (NDC)	List of antimetabolites therapies		https://app.navidence.com/valuesets/4b6fed67-96b1-46c8-8aa3-d6745d6291ca		Antimetabolites Therapies (Merck)
NDC	61703035037	methotrexate 25 MG/ML Injectable Solution	Antimetabolites Active since: 201711 Route: Injectable Product		Methotrexate Sodium	Xatmep, Rasuvo, Reditrex, Rheumatrex, Trexall, Otrexup, Zlatal, and Xatmep, Ebetrex, Jylamvo, Maxtrex, Methofill, Metoject, Nordimet	Antimetabolites Therapies (Merck) (NDC)	List of antimetabolites therapies		https://app.navidence.com/valuesets/4b6fed67-96b1-46c8-8aa3-d6745d6291ca		Antimetabolites Therapies (Merck)
NDC	61703035038	methotrexate 25 MG/ML Injectable Solution	Antimetabolites Active since: 201711 Route: Injectable Product		Methotrexate Sodium	Xatmep, Rasuvo, Reditrex, Rheumatrex, Trexall, Otrexup, Zlatal, and Xatmep, Ebetrex, Jylamvo, Maxtrex, Methofill, Metoject, Nordimet	Antimetabolites Therapies (Merck) (NDC)	List of antimetabolites therapies		https://app.navidence.com/valuesets/4b6fed67-96b1-46c8-8aa3-d6745d6291ca		Antimetabolites Therapies (Merck)
NDC	63323012302	methotrexate 25 MG/ML Injectable Solution	Antimetabolites Active since: 201711 Route: Injectable Product		Methotrexate Sodium	Xatmep, Rasuvo, Reditrex, Rheumatrex, Trexall, Otrexup, Zlatal, and Xatmep, Ebetrex, Jylamvo, Maxtrex, Methofill, Metoject, Nordimet	Antimetabolites Therapies (Merck) (NDC)	List of antimetabolites therapies		https://app.navidence.com/valuesets/4b6fed67-96b1-46c8-8aa3-d6745d6291ca		Antimetabolites Therapies (Merck)
NDC	63323012310	methotrexate 25 MG/ML Injectable Solution	Antimetabolites Active since: 201711 Route: Injectable Product		Methotrexate Sodium	Xatmep, Rasuvo, Reditrex, Rheumatrex, Trexall, Otrexup, Zlatal, and Xatmep, Metoject, Nordimet, Ebetrex, Jylamvo, Maxtrex, Methofill	Antimetabolites Therapies (Merck) (NDC)	List of antimetabolites therapies		https://app.navidence.com/valuesets/4b6fed67-96b1-46c8-8aa3-d6745d6291ca		Antimetabolites Therapies (Merck)
NDC	00143936701	methotrexate 1000 MG Injection	Antimetabolites Active since: 201911 Route: Injectable Product		methotrexate	Xatmep, Rasuvo, Reditrex, Rheumatrex, Trexall, Otrexup, Zlatal, and Xatmep, Metoject, Nordimet, Ebetrex, Jylamvo, Maxtrex, Methofill	Antimetabolites Therapies (Merck) (NDC)	List of antimetabolites therapies		https://app.navidence.com/valuesets/4b6fed67-96b1-46c8-8aa3-d6745d6291ca		Antimetabolites Therapies (Merck)
NDC	00143983001	methotrexate 1000 MG Injection	Antimetabolites Active since: 201707 Route: Injectable Product		Methotrexate Sodium	Xatmep, Rasuvo, Reditrex, Ebetrex, Jylamvo, Rheumatrex, Trexall, Otrexup, Zlatal, Maxtrex, Methofill, and Xatmep, Metoject, Nordimet	Antimetabolites Therapies (Merck) (NDC)	List of antimetabolites therapies		https://app.navidence.com/valuesets/4b6fed67-96b1-46c8-8aa3-d6745d6291ca		Antimetabolites Therapies (Merck)
NDC	38779003506	methotrexate 1000 MG Injection	Antimetabolites Not current: 200706 to 201101 Route: Injectable Product		methotrexate	Xatmep, Rasuvo, Reditrex, Ebetrex, Jylamvo, Rheumatrex, Trexall, Otrexup, Zlatal, Maxtrex, Methofill, and Xatmep, Metoject, Nordimet	Antimetabolites Therapies (Merck) (NDC)	List of antimetabolites therapies		https://app.navidence.com/valuesets/4b6fed67-96b1-46c8-8aa3-d6745d6291ca		Antimetabolites Therapies (Merck)
NDC	55390014301	methotrexate 1000 MG Injection	Antimetabolites Not current: 200706 to 201709 Route: Injectable Product		Methotrexate Sodium	Xatmep, Rasuvo, Reditrex, Ebetrex, Jylamvo, Rheumatrex, Trexall, Otrexup, Zlatal, Maxtrex, Methofill, and Xatmep, Metoject, Nordimet	Antimetabolites Therapies (Merck) (NDC)	List of antimetabolites therapies		https://app.navidence.com/valuesets/4b6fed67-96b1-46c8-8aa3-d6745d6291ca		Antimetabolites Therapies (Merck)
NDC	58406067105	methotrexate 1000 MG Injection	Antimetabolites Not current: 200706 to 201101 Route: Injectable Product		Methotrexate Sodium	Rasuvo, Otrexup, Zlatal, and Xatmep, Reditrex, Rheumatrex, Trexall, Xatmep, Ebetrex, Jylamvo, Maxtrex, Methofill, Metoject, Nordimet	Antimetabolites Therapies (Merck) (NDC)	List of antimetabolites therapies		https://app.navidence.com/valuesets/4b6fed67-96b1-46c8-8aa3-d6745d6291ca		Antimetabolites Therapies (Merck)
NDC	63323012250	methotrexate 1000 MG Injection	Antimetabolites Active since: 200706 Route: Injectable Product		Methotrexate Sodium	Xatmep, Rasuvo, Reditrex, Ebetrex, Jylamvo, Rheumatrex, Trexall, Otrexup, Zlatal, Maxtrex, Methofill, and Xatmep, Metoject, Nordimet	Antimetabolites Therapies (Merck) (NDC)	List of antimetabolites therapies		https://app.navidence.com/valuesets/4b6fed67-96b1-46c8-8aa3-d6745d6291ca		Antimetabolites Therapies (Merck)
NDC	63323012259	methotrexate 1000 MG Injection	Antimetabolites Active since: 201406 Route: Injectable Product		Methotrexate Sodium	Xatmep, Rasuvo, Reditrex, Rheumatrex, Trexall, Otrexup, Zlatal, and Xatmep, Metoject, Nordimet, Ebetrex, Jylamvo, Maxtrex, Methofill	Antimetabolites Therapies (Merck) (NDC)	List of antimetabolites therapies		https://app.navidence.com/valuesets/4b6fed67-96b1-46c8-8aa3-d6745d6291ca		Antimetabolites Therapies (Merck)
NDC	66479013929	methotrexate 1000 MG Injection	Antimetabolites Not current: 200706 to 201102 Route: Injectable Product		Methotrexate Sodium	Xatmep, Rasuvo, Reditrex, Ebetrex, Jylamvo, Rheumatrex, Trexall, Otrexup, Zlatal, Maxtrex, Methofill, and Xatmep, Metoject, Nordimet	Antimetabolites Therapies (Merck) (NDC)	List of antimetabolites therapies		https://app.navidence.com/valuesets/4b6fed67-96b1-46c8-8aa3-d6745d6291ca		Antimetabolites Therapies (Merck)
NDC	38779003503	Methotrexate Powder	Antimetabolites		methotrexate	Otrexup, Rasuvo, Reditrex, Rheumatrex, Trexall, Xatmep	Antimetabolites Therapies (Merck) (NDC)	List of antimetabolites therapies		https://app.navidence.com/valuesets/4b6fed67-96b1-46c8-8aa3-d6745d6291ca		Antimetabolites Therapies (Merck)
NDC	38779003504	Methotrexate Powder	Antimetabolites		methotrexate	Otrexup, Rasuvo, Reditrex, Rheumatrex, Trexall, Xatmep	Antimetabolites Therapies (Merck) (NDC)	List of antimetabolites therapies		https://app.navidence.com/valuesets/4b6fed67-96b1-46c8-8aa3-d6745d6291ca		Antimetabolites Therapies (Merck)
NDC	38779003510	Methotrexate Powder	Antimetabolites		methotrexate	Otrexup, Rasuvo, Reditrex, Rheumatrex, Trexall, Xatmep	Antimetabolites Therapies (Merck) (NDC)	List of antimetabolites therapies		https://app.navidence.com/valuesets/4b6fed67-96b1-46c8-8aa3-d6745d6291ca		Antimetabolites Therapies (Merck)
NDC	38779003511	Methotrexate Powder	Antimetabolites		methotrexate	Otrexup, Rasuvo, Reditrex, Rheumatrex, Trexall, Xatmep	Antimetabolites Therapies (Merck) (NDC)	List of antimetabolites therapies		https://app.navidence.com/valuesets/4b6fed67-96b1-46c8-8aa3-d6745d6291ca		Antimetabolites Therapies (Merck)
NDC	38779003515	Methotrexate Powder	Antimetabolites		methotrexate	Otrexup, Rasuvo, Reditrex, Rheumatrex, Trexall, Xatmep	Antimetabolites Therapies (Merck) (NDC)	List of antimetabolites therapies		https://app.navidence.com/valuesets/4b6fed67-96b1-46c8-8aa3-d6745d6291ca		Antimetabolites Therapies (Merck)
NDC	38779003525	Methotrexate Powder	Antimetabolites		methotrexate	Otrexup, Rasuvo, Reditrex, Rheumatrex, Trexall, Xatmep	Antimetabolites Therapies (Merck) (NDC)	List of antimetabolites therapies		https://app.navidence.com/valuesets/4b6fed67-96b1-46c8-8aa3-d6745d6291ca		Antimetabolites Therapies (Merck)
NDC	49452460001	Methotrexate Powder	Antimetabolites		methotrexate	Otrexup, Rasuvo, Reditrex, Rheumatrex, Trexall, Xatmep	Antimetabolites Therapies (Merck) (NDC)	List of antimetabolites therapies		https://app.navidence.com/valuesets/4b6fed67-96b1-46c8-8aa3-d6745d6291ca		Antimetabolites Therapies (Merck)
NDC	49452460002	Methotrexate Powder	Antimetabolites		methotrexate	Otrexup, Rasuvo, Reditrex, Rheumatrex, Trexall, Xatmep	Antimetabolites Therapies (Merck) (NDC)	List of antimetabolites therapies		https://app.navidence.com/valuesets/4b6fed67-96b1-46c8-8aa3-d6745d6291ca		Antimetabolites Therapies (Merck)
NDC	49452460003	Methotrexate Powder	Antimetabolites		methotrexate	Otrexup, Rasuvo, Reditrex, Rheumatrex, Trexall, Xatmep	Antimetabolites Therapies (Merck) (NDC)	List of antimetabolites therapies		https://app.navidence.com/valuesets/4b6fed67-96b1-46c8-8aa3-d6745d6291ca		Antimetabolites Therapies (Merck)
NDC	49452460102	Methotrexate Powder	Antimetabolites		methotrexate	Otrexup, Rasuvo, Reditrex, Rheumatrex, Trexall, Xatmep	Antimetabolites Therapies (Merck) (NDC)	List of antimetabolites therapies		https://app.navidence.com/valuesets/4b6fed67-96b1-46c8-8aa3-d6745d6291ca		Antimetabolites Therapies (Merck)
NDC	49452460103	Methotrexate Powder	Antimetabolites		methotrexate	Otrexup, Rasuvo, Reditrex, Rheumatrex, Trexall, Xatmep	Antimetabolites Therapies (Merck) (NDC)	List of antimetabolites therapies		https://app.navidence.com/valuesets/4b6fed67-96b1-46c8-8aa3-d6745d6291ca		Antimetabolites Therapies (Merck)
NDC	49452460104	Methotrexate Powder	Antimetabolites		methotrexate	Otrexup, Rasuvo, Reditrex, Rheumatrex, Trexall, Xatmep	Antimetabolites Therapies (Merck) (NDC)	List of antimetabolites therapies		https://app.navidence.com/valuesets/4b6fed67-96b1-46c8-8aa3-d6745d6291ca		Antimetabolites Therapies (Merck)
NDC	49452460105	Methotrexate Powder	Antimetabolites		methotrexate	Otrexup, Rasuvo, Reditrex, Rheumatrex, Trexall, Xatmep	Antimetabolites Therapies (Merck) (NDC)	List of antimetabolites therapies		https://app.navidence.com/valuesets/4b6fed67-96b1-46c8-8aa3-d6745d6291ca		Antimetabolites Therapies (Merck)
NDC	49452460106	Methotrexate Powder	Antimetabolites		methotrexate	Otrexup, Rasuvo, Reditrex, Rheumatrex, Trexall, Xatmep	Antimetabolites Therapies (Merck) (NDC)	List of antimetabolites therapies		https://app.navidence.com/valuesets/4b6fed67-96b1-46c8-8aa3-d6745d6291ca		Antimetabolites Therapies (Merck)
NDC	51552105401	Methotrexate Powder	Antimetabolites		methotrexate	Otrexup, Rasuvo, Reditrex, Rheumatrex, Trexall, Xatmep	Antimetabolites Therapies (Merck) (NDC)	List of antimetabolites therapies		https://app.navidence.com/valuesets/4b6fed67-96b1-46c8-8aa3-d6745d6291ca		Antimetabolites Therapies (Merck)
NDC	51552105409	Methotrexate Powder	Antimetabolites		methotrexate	Otrexup, Rasuvo, Reditrex, Rheumatrex, Trexall, Xatmep	Antimetabolites Therapies (Merck) (NDC)	List of antimetabolites therapies		https://app.navidence.com/valuesets/4b6fed67-96b1-46c8-8aa3-d6745d6291ca		Antimetabolites Therapies (Merck)
NDC	51927156500	Methotrexate Powder	Antimetabolites		methotrexate	Otrexup, Rasuvo, Reditrex, Rheumatrex, Trexall, Xatmep	Antimetabolites Therapies (Merck) (NDC)	List of antimetabolites therapies		https://app.navidence.com/valuesets/4b6fed67-96b1-46c8-8aa3-d6745d6291ca		Antimetabolites Therapies (Merck)
NDC	62991120001	Methotrexate Powder	Antimetabolites		methotrexate	Otrexup, Rasuvo, Reditrex, Rheumatrex, Trexall, Xatmep	Antimetabolites Therapies (Merck) (NDC)	List of antimetabolites therapies		https://app.navidence.com/valuesets/4b6fed67-96b1-46c8-8aa3-d6745d6291ca		Antimetabolites Therapies (Merck)
NDC	62991120002	Methotrexate Powder	Antimetabolites		methotrexate	Otrexup, Rasuvo, Reditrex, Rheumatrex, Trexall, Xatmep	Antimetabolites Therapies (Merck) (NDC)	List of antimetabolites therapies		https://app.navidence.com/valuesets/4b6fed67-96b1-46c8-8aa3-d6745d6291ca		Antimetabolites Therapies (Merck)
NDC	62991120004	Methotrexate Powder	Antimetabolites		methotrexate	Otrexup, Rasuvo, Reditrex, Rheumatrex, Trexall, Xatmep	Antimetabolites Therapies (Merck) (NDC)	List of antimetabolites therapies		https://app.navidence.com/valuesets/4b6fed67-96b1-46c8-8aa3-d6745d6291ca		Antimetabolites Therapies (Merck)
NDC	62991120005	Methotrexate Powder	Antimetabolites		methotrexate	Otrexup, Rasuvo, Reditrex, Rheumatrex, Trexall, Xatmep	Antimetabolites Therapies (Merck) (NDC)	List of antimetabolites therapies		https://app.navidence.com/valuesets/4b6fed67-96b1-46c8-8aa3-d6745d6291ca		Antimetabolites Therapies (Merck)
NDC	63370015410	Methotrexate Powder	Antimetabolites		methotrexate	Otrexup, Rasuvo, Reditrex, Rheumatrex, Trexall, Xatmep	Antimetabolites Therapies (Merck) (NDC)	List of antimetabolites therapies		https://app.navidence.com/valuesets/4b6fed67-96b1-46c8-8aa3-d6745d6291ca		Antimetabolites Therapies (Merck)
NDC	63370015415	Methotrexate Powder	Antimetabolites		methotrexate	Otrexup, Rasuvo, Reditrex, Rheumatrex, Trexall, Xatmep	Antimetabolites Therapies (Merck) (NDC)	List of antimetabolites therapies		https://app.navidence.com/valuesets/4b6fed67-96b1-46c8-8aa3-d6745d6291ca		Antimetabolites Therapies (Merck)
NDC	63370015425	Methotrexate Powder	Antimetabolites		methotrexate	Otrexup, Rasuvo, Reditrex, Rheumatrex, Trexall, Xatmep	Antimetabolites Therapies (Merck) (NDC)	List of antimetabolites therapies		https://app.navidence.com/valuesets/4b6fed67-96b1-46c8-8aa3-d6745d6291ca		Antimetabolites Therapies (Merck)
NDC	00005450707	Methotrexate Sodium	Antimetabolites		Methotrexate Sodium	Otrexup, Rasuvo, Reditrex, Rheumatrex, Trexall, Xatmep	Antimetabolites Therapies (Merck) (NDC)	List of antimetabolites therapies		https://app.navidence.com/valuesets/4b6fed67-96b1-46c8-8aa3-d6745d6291ca		Antimetabolites Therapies (Merck)
NDC	00005450709	Methotrexate Sodium	Antimetabolites		Methotrexate Sodium	Otrexup, Rasuvo, Reditrex, Rheumatrex, Trexall, Xatmep	Antimetabolites Therapies (Merck) (NDC)	List of antimetabolites therapies		https://app.navidence.com/valuesets/4b6fed67-96b1-46c8-8aa3-d6745d6291ca		Antimetabolites Therapies (Merck)
NDC	00182153989	Methotrexate Sodium	Antimetabolites		Methotrexate Sodium	Otrexup, Rasuvo, Reditrex, Rheumatrex, Trexall, Xatmep	Antimetabolites Therapies (Merck) (NDC)	List of antimetabolites therapies		https://app.navidence.com/valuesets/4b6fed67-96b1-46c8-8aa3-d6745d6291ca		Antimetabolites Therapies (Merck)
NDC	53258148004	Methotrexate Sodium	Antimetabolites		Methotrexate Sodium	Otrexup, Rasuvo, Reditrex, Rheumatrex, Trexall, Xatmep	Antimetabolites Therapies (Merck) (NDC)	List of antimetabolites therapies		https://app.navidence.com/valuesets/4b6fed67-96b1-46c8-8aa3-d6745d6291ca		Antimetabolites Therapies (Merck)
NDC	53258149004	Methotrexate Sodium	Antimetabolites		Methotrexate Sodium	Otrexup, Rasuvo, Reditrex, Rheumatrex, Trexall, Xatmep	Antimetabolites Therapies (Merck) (NDC)	List of antimetabolites therapies		https://app.navidence.com/valuesets/4b6fed67-96b1-46c8-8aa3-d6745d6291ca		Antimetabolites Therapies (Merck)
NDC	53258152004	Methotrexate Sodium	Antimetabolites		Methotrexate Sodium	Otrexup, Rasuvo, Reditrex, Rheumatrex, Trexall, Xatmep	Antimetabolites Therapies (Merck) (NDC)	List of antimetabolites therapies		https://app.navidence.com/valuesets/4b6fed67-96b1-46c8-8aa3-d6745d6291ca		Antimetabolites Therapies (Merck)
NDC	53258197001	Methotrexate Sodium	Antimetabolites		Methotrexate Sodium	Otrexup, Rasuvo, Reditrex, Rheumatrex, Trexall, Xatmep	Antimetabolites Therapies (Merck) (NDC)	List of antimetabolites therapies		https://app.navidence.com/valuesets/4b6fed67-96b1-46c8-8aa3-d6745d6291ca		Antimetabolites Therapies (Merck)
NDC	53258197002	Methotrexate Sodium	Antimetabolites		Methotrexate Sodium	Otrexup, Rasuvo, Reditrex, Rheumatrex, Trexall, Xatmep	Antimetabolites Therapies (Merck) (NDC)	List of antimetabolites therapies		https://app.navidence.com/valuesets/4b6fed67-96b1-46c8-8aa3-d6745d6291ca		Antimetabolites Therapies (Merck)
NDC	53258197003	Methotrexate Sodium	Antimetabolites		Methotrexate Sodium	Otrexup, Rasuvo, Reditrex, Rheumatrex, Trexall, Xatmep	Antimetabolites Therapies (Merck) (NDC)	List of antimetabolites therapies		https://app.navidence.com/valuesets/4b6fed67-96b1-46c8-8aa3-d6745d6291ca		Antimetabolites Therapies (Merck)
NDC	53258288003	Methotrexate Sodium	Antimetabolites		Methotrexate Sodium	Otrexup, Rasuvo, Reditrex, Rheumatrex, Trexall, Xatmep	Antimetabolites Therapies (Merck) (NDC)	List of antimetabolites therapies		https://app.navidence.com/valuesets/4b6fed67-96b1-46c8-8aa3-d6745d6291ca		Antimetabolites Therapies (Merck)
NDC	53443000321	Methotrexate Sodium	Antimetabolites		Methotrexate Sodium	Otrexup, Rasuvo, Reditrex, Rheumatrex, Trexall, Xatmep	Antimetabolites Therapies (Merck) (NDC)	List of antimetabolites therapies		https://app.navidence.com/valuesets/4b6fed67-96b1-46c8-8aa3-d6745d6291ca		Antimetabolites Therapies (Merck)
NDC	53443000322	Methotrexate Sodium	Antimetabolites		Methotrexate Sodium	Otrexup, Rasuvo, Reditrex, Rheumatrex, Trexall, Xatmep	Antimetabolites Therapies (Merck) (NDC)	List of antimetabolites therapies		https://app.navidence.com/valuesets/4b6fed67-96b1-46c8-8aa3-d6745d6291ca		Antimetabolites Therapies (Merck)
NDC	53443000324	Methotrexate Sodium	Antimetabolites		Methotrexate Sodium	Otrexup, Rasuvo, Reditrex, Rheumatrex, Trexall, Xatmep	Antimetabolites Therapies (Merck) (NDC)	List of antimetabolites therapies		https://app.navidence.com/valuesets/4b6fed67-96b1-46c8-8aa3-d6745d6291ca		Antimetabolites Therapies (Merck)
NDC	54569140700	Methotrexate Sodium	Antimetabolites		Methotrexate Sodium	Otrexup, Rasuvo, Reditrex, Rheumatrex, Trexall, Xatmep	Antimetabolites Therapies (Merck) (NDC)	List of antimetabolites therapies		https://app.navidence.com/valuesets/4b6fed67-96b1-46c8-8aa3-d6745d6291ca		Antimetabolites Therapies (Merck)
NDC	54569155000	Methotrexate Sodium	Antimetabolites		Methotrexate Sodium	Otrexup, Rasuvo, Reditrex, Rheumatrex, Trexall, Xatmep	Antimetabolites Therapies (Merck) (NDC)	List of antimetabolites therapies		https://app.navidence.com/valuesets/4b6fed67-96b1-46c8-8aa3-d6745d6291ca		Antimetabolites Therapies (Merck)
NDC	54569498300	Methotrexate Sodium	Antimetabolites		Methotrexate Sodium	Otrexup, Rasuvo, Reditrex, Rheumatrex, Trexall, Xatmep	Antimetabolites Therapies (Merck) (NDC)	List of antimetabolites therapies		https://app.navidence.com/valuesets/4b6fed67-96b1-46c8-8aa3-d6745d6291ca		Antimetabolites Therapies (Merck)
NDC	55084097520	Methotrexate Sodium	Antimetabolites		Methotrexate Sodium	Otrexup, Rasuvo, Reditrex, Rheumatrex, Trexall, Xatmep	Antimetabolites Therapies (Merck) (NDC)	List of antimetabolites therapies		https://app.navidence.com/valuesets/4b6fed67-96b1-46c8-8aa3-d6745d6291ca		Antimetabolites Therapies (Merck)
NDC	58469039983	Methotrexate Sodium	Antimetabolites		Methotrexate Sodium	Otrexup, Rasuvo, Reditrex, Rheumatrex, Trexall, Xatmep	Antimetabolites Therapies (Merck) (NDC)	List of antimetabolites therapies		https://app.navidence.com/valuesets/4b6fed67-96b1-46c8-8aa3-d6745d6291ca		Antimetabolites Therapies (Merck)
NDC	58469399830	Methotrexate Sodium	Antimetabolites		Methotrexate Sodium	Otrexup, Rasuvo, Reditrex, Rheumatrex, Trexall, Xatmep	Antimetabolites Therapies (Merck) (NDC)	List of antimetabolites therapies		https://app.navidence.com/valuesets/4b6fed67-96b1-46c8-8aa3-d6745d6291ca		Antimetabolites Therapies (Merck)
NDC	99999545460	Methotrexate Sodium	Antimetabolites		Methotrexate Sodium	Otrexup, Rasuvo, Reditrex, Rheumatrex, Trexall, Xatmep	Antimetabolites Therapies (Merck) (NDC)	List of antimetabolites therapies		https://app.navidence.com/valuesets/4b6fed67-96b1-46c8-8aa3-d6745d6291ca		Antimetabolites Therapies (Merck)
NDC	00015305020	Methotrexate Sodium For Inj 20 MG	Antimetabolites		methotrexate	Otrexup, Rasuvo, Reditrex, Rheumatrex, Trexall, Xatmep	Antimetabolites Therapies (Merck) (NDC)	List of antimetabolites therapies		https://app.navidence.com/valuesets/4b6fed67-96b1-46c8-8aa3-d6745d6291ca		Antimetabolites Therapies (Merck)
NDC	00015305097	Methotrexate Sodium For Inj 20 MG	Antimetabolites		methotrexate	Otrexup, Rasuvo, Reditrex, Rheumatrex, Trexall, Xatmep	Antimetabolites Therapies (Merck) (NDC)	List of antimetabolites therapies		https://app.navidence.com/valuesets/4b6fed67-96b1-46c8-8aa3-d6745d6291ca		Antimetabolites Therapies (Merck)
NDC	00469148040	Methotrexate Sodium For Inj 20 MG	Antimetabolites		methotrexate	Otrexup, Rasuvo, Reditrex, Rheumatrex, Trexall, Xatmep	Antimetabolites Therapies (Merck) (NDC)	List of antimetabolites therapies		https://app.navidence.com/valuesets/4b6fed67-96b1-46c8-8aa3-d6745d6291ca		Antimetabolites Therapies (Merck)
NDC	51309020830	Methotrexate Sodium For Inj 20 MG	Antimetabolites		methotrexate	Otrexup, Rasuvo, Reditrex, Rheumatrex, Trexall, Xatmep	Antimetabolites Therapies (Merck) (NDC)	List of antimetabolites therapies		https://app.navidence.com/valuesets/4b6fed67-96b1-46c8-8aa3-d6745d6291ca		Antimetabolites Therapies (Merck)
NDC	58406067301	Methotrexate Sodium For Inj 20 MG	Antimetabolites		methotrexate	Otrexup, Rasuvo, Reditrex, Rheumatrex, Trexall, Xatmep	Antimetabolites Therapies (Merck) (NDC)	List of antimetabolites therapies		https://app.navidence.com/valuesets/4b6fed67-96b1-46c8-8aa3-d6745d6291ca		Antimetabolites Therapies (Merck)
NDC	66479013721	Methotrexate Sodium For Inj 20 MG	Antimetabolites		methotrexate	Otrexup, Rasuvo, Reditrex, Rheumatrex, Trexall, Xatmep	Antimetabolites Therapies (Merck) (NDC)	List of antimetabolites therapies		https://app.navidence.com/valuesets/4b6fed67-96b1-46c8-8aa3-d6745d6291ca		Antimetabolites Therapies (Merck)
NDC	00013223686	Methotrexate Sodium For Inj 50 MG	Antimetabolites		methotrexate	Otrexup, Rasuvo, Reditrex, Rheumatrex, Trexall, Xatmep	Antimetabolites Therapies (Merck) (NDC)	List of antimetabolites therapies		https://app.navidence.com/valuesets/4b6fed67-96b1-46c8-8aa3-d6745d6291ca		Antimetabolites Therapies (Merck)
NDC	00015300620	Methotrexate Sodium For Inj 50 MG	Antimetabolites		methotrexate	Otrexup, Rasuvo, Reditrex, Rheumatrex, Trexall, Xatmep	Antimetabolites Therapies (Merck) (NDC)	List of antimetabolites therapies		https://app.navidence.com/valuesets/4b6fed67-96b1-46c8-8aa3-d6745d6291ca		Antimetabolites Therapies (Merck)
NDC	00015305120	Methotrexate Sodium For Inj 50 MG	Antimetabolites		methotrexate	Otrexup, Rasuvo, Reditrex, Rheumatrex, Trexall, Xatmep	Antimetabolites Therapies (Merck) (NDC)	List of antimetabolites therapies		https://app.navidence.com/valuesets/4b6fed67-96b1-46c8-8aa3-d6745d6291ca		Antimetabolites Therapies (Merck)
NDC	00015305197	Methotrexate Sodium For Inj 50 MG	Antimetabolites		methotrexate	Otrexup, Rasuvo, Reditrex, Rheumatrex, Trexall, Xatmep	Antimetabolites Therapies (Merck) (NDC)	List of antimetabolites therapies		https://app.navidence.com/valuesets/4b6fed67-96b1-46c8-8aa3-d6745d6291ca		Antimetabolites Therapies (Merck)
NDC	00469149040	Methotrexate Sodium For Inj 50 MG	Antimetabolites		methotrexate	Otrexup, Rasuvo, Reditrex, Rheumatrex, Trexall, Xatmep	Antimetabolites Therapies (Merck) (NDC)	List of antimetabolites therapies		https://app.navidence.com/valuesets/4b6fed67-96b1-46c8-8aa3-d6745d6291ca		Antimetabolites Therapies (Merck)
NDC	51309020930	Methotrexate Sodium For Inj 50 MG	Antimetabolites		methotrexate	Otrexup, Rasuvo, Reditrex, Rheumatrex, Trexall, Xatmep	Antimetabolites Therapies (Merck) (NDC)	List of antimetabolites therapies		https://app.navidence.com/valuesets/4b6fed67-96b1-46c8-8aa3-d6745d6291ca		Antimetabolites Therapies (Merck)
NDC	58406067103	Methotrexate Sodium For Inj 50 MG	Antimetabolites		methotrexate	Otrexup, Rasuvo, Reditrex, Rheumatrex, Trexall, Xatmep	Antimetabolites Therapies (Merck) (NDC)	List of antimetabolites therapies		https://app.navidence.com/valuesets/4b6fed67-96b1-46c8-8aa3-d6745d6291ca		Antimetabolites Therapies (Merck)
NDC	00013224686	Methotrexate Sodium For Inj 100 MG	Antimetabolites		methotrexate	Otrexup, Rasuvo, Reditrex, Rheumatrex, Trexall, Xatmep	Antimetabolites Therapies (Merck) (NDC)	List of antimetabolites therapies		https://app.navidence.com/valuesets/4b6fed67-96b1-46c8-8aa3-d6745d6291ca		Antimetabolites Therapies (Merck)
NDC	00015300720	Methotrexate Sodium For Inj 100 MG	Antimetabolites		methotrexate	Otrexup, Rasuvo, Reditrex, Rheumatrex, Trexall, Xatmep	Antimetabolites Therapies (Merck) (NDC)	List of antimetabolites therapies		https://app.navidence.com/valuesets/4b6fed67-96b1-46c8-8aa3-d6745d6291ca		Antimetabolites Therapies (Merck)
NDC	00015305220	Methotrexate Sodium For Inj 100 MG	Antimetabolites		methotrexate	Otrexup, Rasuvo, Reditrex, Rheumatrex, Trexall, Xatmep	Antimetabolites Therapies (Merck) (NDC)	List of antimetabolites therapies		https://app.navidence.com/valuesets/4b6fed67-96b1-46c8-8aa3-d6745d6291ca		Antimetabolites Therapies (Merck)
NDC	00015305297	Methotrexate Sodium For Inj 100 MG	Antimetabolites		methotrexate	Otrexup, Rasuvo, Reditrex, Rheumatrex, Trexall, Xatmep	Antimetabolites Therapies (Merck) (NDC)	List of antimetabolites therapies		https://app.navidence.com/valuesets/4b6fed67-96b1-46c8-8aa3-d6745d6291ca		Antimetabolites Therapies (Merck)
NDC	00205933894	Methotrexate Sodium For Inj 100 MG	Antimetabolites		methotrexate	Otrexup, Rasuvo, Reditrex, Rheumatrex, Trexall, Xatmep	Antimetabolites Therapies (Merck) (NDC)	List of antimetabolites therapies		https://app.navidence.com/valuesets/4b6fed67-96b1-46c8-8aa3-d6745d6291ca		Antimetabolites Therapies (Merck)
NDC	00469152040	Methotrexate Sodium For Inj 100 MG	Antimetabolites		methotrexate	Otrexup, Rasuvo, Reditrex, Rheumatrex, Trexall, Xatmep	Antimetabolites Therapies (Merck) (NDC)	List of antimetabolites therapies		https://app.navidence.com/valuesets/4b6fed67-96b1-46c8-8aa3-d6745d6291ca		Antimetabolites Therapies (Merck)
NDC	51309021030	Methotrexate Sodium For Inj 100 MG	Antimetabolites		methotrexate	Otrexup, Rasuvo, Reditrex, Rheumatrex, Trexall, Xatmep	Antimetabolites Therapies (Merck) (NDC)	List of antimetabolites therapies		https://app.navidence.com/valuesets/4b6fed67-96b1-46c8-8aa3-d6745d6291ca		Antimetabolites Therapies (Merck)
NDC	00013225686	Methotrexate Sodium For Inj 250 MG	Antimetabolites		methotrexate	Otrexup, Rasuvo, Reditrex, Rheumatrex, Trexall, Xatmep	Antimetabolites Therapies (Merck) (NDC)	List of antimetabolites therapies		https://app.navidence.com/valuesets/4b6fed67-96b1-46c8-8aa3-d6745d6291ca		Antimetabolites Therapies (Merck)
NDC	00015300820	Methotrexate Sodium For Inj 250 MG	Antimetabolites		methotrexate	Otrexup, Rasuvo, Reditrex, Rheumatrex, Trexall, Xatmep	Antimetabolites Therapies (Merck) (NDC)	List of antimetabolites therapies		https://app.navidence.com/valuesets/4b6fed67-96b1-46c8-8aa3-d6745d6291ca		Antimetabolites Therapies (Merck)
NDC	00015305320	Methotrexate Sodium For Inj 250 MG	Antimetabolites		methotrexate	Otrexup, Rasuvo, Reditrex, Rheumatrex, Trexall, Xatmep	Antimetabolites Therapies (Merck) (NDC)	List of antimetabolites therapies		https://app.navidence.com/valuesets/4b6fed67-96b1-46c8-8aa3-d6745d6291ca		Antimetabolites Therapies (Merck)
NDC	00015305397	Methotrexate Sodium For Inj 250 MG	Antimetabolites		methotrexate	Rasuvo, Reditrex, Rheumatrex, Trexall, Xatmep, Otrexup	Antimetabolites Therapies (Merck) (NDC)	List of antimetabolites therapies		https://app.navidence.com/valuesets/4b6fed67-96b1-46c8-8aa3-d6745d6291ca		Antimetabolites Therapies (Merck)
NDC	51309021130	Methotrexate Sodium For Inj 250 MG	Antimetabolites		methotrexate	Otrexup, Rasuvo, Reditrex, Rheumatrex, Trexall, Xatmep	Antimetabolites Therapies (Merck) (NDC)	List of antimetabolites therapies		https://app.navidence.com/valuesets/4b6fed67-96b1-46c8-8aa3-d6745d6291ca		Antimetabolites Therapies (Merck)
NDC	00013222686	Methotrexate Sodium Inj 25 MG/ML	Antimetabolites		methotrexate	Otrexup, Rasuvo, Reditrex, Rheumatrex, Trexall, Xatmep	Antimetabolites Therapies (Merck) (NDC)	List of antimetabolites therapies		https://app.navidence.com/valuesets/4b6fed67-96b1-46c8-8aa3-d6745d6291ca		Antimetabolites Therapies (Merck)
NDC	00013226691	Methotrexate Sodium Inj 25 MG/ML	Antimetabolites		methotrexate	Otrexup, Rasuvo, Reditrex, Rheumatrex, Trexall, Xatmep	Antimetabolites Therapies (Merck) (NDC)	List of antimetabolites therapies		https://app.navidence.com/valuesets/4b6fed67-96b1-46c8-8aa3-d6745d6291ca		Antimetabolites Therapies (Merck)
NDC	00013227691	Methotrexate Sodium Inj 25 MG/ML	Antimetabolites		methotrexate	Otrexup, Rasuvo, Reditrex, Rheumatrex, Trexall, Xatmep	Antimetabolites Therapies (Merck) (NDC)	List of antimetabolites therapies		https://app.navidence.com/valuesets/4b6fed67-96b1-46c8-8aa3-d6745d6291ca		Antimetabolites Therapies (Merck)
NDC	00013228691	Methotrexate Sodium Inj 25 MG/ML	Antimetabolites		methotrexate	Otrexup, Rasuvo, Reditrex, Rheumatrex, Trexall, Xatmep	Antimetabolites Therapies (Merck) (NDC)	List of antimetabolites therapies		https://app.navidence.com/valuesets/4b6fed67-96b1-46c8-8aa3-d6745d6291ca		Antimetabolites Therapies (Merck)
NDC	00013229691	Methotrexate Sodium Inj 25 MG/ML	Antimetabolites		methotrexate	Otrexup, Rasuvo, Reditrex, Rheumatrex, Trexall, Xatmep	Antimetabolites Therapies (Merck) (NDC)	List of antimetabolites therapies		https://app.navidence.com/valuesets/4b6fed67-96b1-46c8-8aa3-d6745d6291ca		Antimetabolites Therapies (Merck)
NDC	00094532553	Methotrexate Sodium Inj 25 MG/ML	Antimetabolites		methotrexate	Otrexup, Rasuvo, Reditrex, Rheumatrex, Trexall, Xatmep	Antimetabolites Therapies (Merck) (NDC)	List of antimetabolites therapies		https://app.navidence.com/valuesets/4b6fed67-96b1-46c8-8aa3-d6745d6291ca		Antimetabolites Therapies (Merck)
NDC	00094532561	Methotrexate Sodium Inj 25 MG/ML	Antimetabolites		methotrexate	Otrexup, Rasuvo, Reditrex, Rheumatrex, Trexall, Xatmep	Antimetabolites Therapies (Merck) (NDC)	List of antimetabolites therapies		https://app.navidence.com/valuesets/4b6fed67-96b1-46c8-8aa3-d6745d6291ca		Antimetabolites Therapies (Merck)
NDC	00094532569	Methotrexate Sodium Inj 25 MG/ML	Antimetabolites		methotrexate	Otrexup, Rasuvo, Reditrex, Rheumatrex, Trexall, Xatmep	Antimetabolites Therapies (Merck) (NDC)	List of antimetabolites therapies		https://app.navidence.com/valuesets/4b6fed67-96b1-46c8-8aa3-d6745d6291ca		Antimetabolites Therapies (Merck)
NDC	00186142013	Methotrexate Sodium Inj 25 MG/ML	Antimetabolites		methotrexate	Otrexup, Rasuvo, Reditrex, Rheumatrex, Trexall, Xatmep	Antimetabolites Therapies (Merck) (NDC)	List of antimetabolites therapies		https://app.navidence.com/valuesets/4b6fed67-96b1-46c8-8aa3-d6745d6291ca		Antimetabolites Therapies (Merck)
NDC	00186142113	Methotrexate Sodium Inj 25 MG/ML	Antimetabolites		methotrexate	Otrexup, Rasuvo, Reditrex, Rheumatrex, Trexall, Xatmep	Antimetabolites Therapies (Merck) (NDC)	List of antimetabolites therapies		https://app.navidence.com/valuesets/4b6fed67-96b1-46c8-8aa3-d6745d6291ca		Antimetabolites Therapies (Merck)
NDC	00186142212	Methotrexate Sodium Inj 25 MG/ML	Antimetabolites		methotrexate	Otrexup, Rasuvo, Reditrex, Rheumatrex, Trexall, Xatmep	Antimetabolites Therapies (Merck) (NDC)	List of antimetabolites therapies		https://app.navidence.com/valuesets/4b6fed67-96b1-46c8-8aa3-d6745d6291ca		Antimetabolites Therapies (Merck)
NDC	00186142304	Methotrexate Sodium Inj 25 MG/ML	Antimetabolites		methotrexate	Otrexup, Rasuvo, Reditrex, Rheumatrex, Trexall, Xatmep	Antimetabolites Therapies (Merck) (NDC)	List of antimetabolites therapies		https://app.navidence.com/valuesets/4b6fed67-96b1-46c8-8aa3-d6745d6291ca		Antimetabolites Therapies (Merck)
NDC	00205532719	Methotrexate Sodium Inj 25 MG/ML	Antimetabolites		methotrexate	Otrexup, Rasuvo, Reditrex, Rheumatrex, Trexall, Xatmep	Antimetabolites Therapies (Merck) (NDC)	List of antimetabolites therapies		https://app.navidence.com/valuesets/4b6fed67-96b1-46c8-8aa3-d6745d6291ca		Antimetabolites Therapies (Merck)
NDC	00205533798	Methotrexate Sodium Inj 25 MG/ML	Antimetabolites		methotrexate	Otrexup, Rasuvo, Reditrex, Rheumatrex, Trexall, Xatmep	Antimetabolites Therapies (Merck) (NDC)	List of antimetabolites therapies		https://app.navidence.com/valuesets/4b6fed67-96b1-46c8-8aa3-d6745d6291ca		Antimetabolites Therapies (Merck)
NDC	00469197010	Methotrexate Sodium Inj 25 MG/ML	Antimetabolites		methotrexate	Otrexup, Rasuvo, Reditrex, Rheumatrex, Trexall, Xatmep	Antimetabolites Therapies (Merck) (NDC)	List of antimetabolites therapies		https://app.navidence.com/valuesets/4b6fed67-96b1-46c8-8aa3-d6745d6291ca		Antimetabolites Therapies (Merck)
NDC	00469197020	Methotrexate Sodium Inj 25 MG/ML	Antimetabolites		methotrexate	Otrexup, Rasuvo, Reditrex, Rheumatrex, Trexall, Xatmep	Antimetabolites Therapies (Merck) (NDC)	List of antimetabolites therapies		https://app.navidence.com/valuesets/4b6fed67-96b1-46c8-8aa3-d6745d6291ca		Antimetabolites Therapies (Merck)
NDC	00469197030	Methotrexate Sodium Inj 25 MG/ML	Antimetabolites		methotrexate	Otrexup, Rasuvo, Reditrex, Rheumatrex, Trexall, Xatmep	Antimetabolites Therapies (Merck) (NDC)	List of antimetabolites therapies		https://app.navidence.com/valuesets/4b6fed67-96b1-46c8-8aa3-d6745d6291ca		Antimetabolites Therapies (Merck)
NDC	00469216010	Methotrexate Sodium Inj 25 MG/ML	Antimetabolites		methotrexate	Otrexup, Rasuvo, Reditrex, Rheumatrex, Trexall, Xatmep	Antimetabolites Therapies (Merck) (NDC)	List of antimetabolites therapies		https://app.navidence.com/valuesets/4b6fed67-96b1-46c8-8aa3-d6745d6291ca		Antimetabolites Therapies (Merck)
NDC	00469288030	Methotrexate Sodium Inj 25 MG/ML	Antimetabolites		methotrexate	Otrexup, Rasuvo, Reditrex, Rheumatrex, Trexall, Xatmep	Antimetabolites Therapies (Merck) (NDC)	List of antimetabolites therapies		https://app.navidence.com/valuesets/4b6fed67-96b1-46c8-8aa3-d6745d6291ca		Antimetabolites Therapies (Merck)
NDC	10019094001	Methotrexate Sodium Inj 25 MG/ML	Antimetabolites		methotrexate	Otrexup, Rasuvo, Reditrex, Rheumatrex, Trexall, Xatmep	Antimetabolites Therapies (Merck) (NDC)	List of antimetabolites therapies		https://app.navidence.com/valuesets/4b6fed67-96b1-46c8-8aa3-d6745d6291ca		Antimetabolites Therapies (Merck)
NDC	10019094002	Methotrexate Sodium Inj 25 MG/ML	Antimetabolites		methotrexate	Otrexup, Rasuvo, Reditrex, Rheumatrex, Trexall, Xatmep	Antimetabolites Therapies (Merck) (NDC)	List of antimetabolites therapies		https://app.navidence.com/valuesets/4b6fed67-96b1-46c8-8aa3-d6745d6291ca		Antimetabolites Therapies (Merck)
NDC	10019094101	Methotrexate Sodium Inj 25 MG/ML	Antimetabolites		methotrexate	Otrexup, Rasuvo, Reditrex, Rheumatrex, Trexall, Xatmep	Antimetabolites Therapies (Merck) (NDC)	List of antimetabolites therapies		https://app.navidence.com/valuesets/4b6fed67-96b1-46c8-8aa3-d6745d6291ca		Antimetabolites Therapies (Merck)
NDC	51309020605	Methotrexate Sodium Inj 25 MG/ML	Antimetabolites		methotrexate	Otrexup, Rasuvo, Reditrex, Rheumatrex, Trexall, Xatmep	Antimetabolites Therapies (Merck) (NDC)	List of antimetabolites therapies		https://app.navidence.com/valuesets/4b6fed67-96b1-46c8-8aa3-d6745d6291ca		Antimetabolites Therapies (Merck)
NDC	51309020610	Methotrexate Sodium Inj 25 MG/ML	Antimetabolites		methotrexate	Otrexup, Rasuvo, Reditrex, Rheumatrex, Trexall, Xatmep	Antimetabolites Therapies (Merck) (NDC)	List of antimetabolites therapies		https://app.navidence.com/valuesets/4b6fed67-96b1-46c8-8aa3-d6745d6291ca		Antimetabolites Therapies (Merck)
NDC	51309020615	Methotrexate Sodium Inj 25 MG/ML	Antimetabolites		methotrexate	Otrexup, Rasuvo, Reditrex, Rheumatrex, Trexall, Xatmep	Antimetabolites Therapies (Merck) (NDC)	List of antimetabolites therapies		https://app.navidence.com/valuesets/4b6fed67-96b1-46c8-8aa3-d6745d6291ca		Antimetabolites Therapies (Merck)
NDC	51309020705	Methotrexate Sodium Inj 25 MG/ML	Antimetabolites		methotrexate	Otrexup, Rasuvo, Reditrex, Rheumatrex, Trexall, Xatmep	Antimetabolites Therapies (Merck) (NDC)	List of antimetabolites therapies		https://app.navidence.com/valuesets/4b6fed67-96b1-46c8-8aa3-d6745d6291ca		Antimetabolites Therapies (Merck)
NDC	51309020710	Methotrexate Sodium Inj 25 MG/ML	Antimetabolites		methotrexate	Otrexup, Rasuvo, Reditrex, Rheumatrex, Trexall, Xatmep	Antimetabolites Therapies (Merck) (NDC)	List of antimetabolites therapies		https://app.navidence.com/valuesets/4b6fed67-96b1-46c8-8aa3-d6745d6291ca		Antimetabolites Therapies (Merck)
NDC	51309020715	Methotrexate Sodium Inj 25 MG/ML	Antimetabolites		methotrexate	Otrexup, Rasuvo, Reditrex, Rheumatrex, Trexall, Xatmep	Antimetabolites Therapies (Merck) (NDC)	List of antimetabolites therapies		https://app.navidence.com/valuesets/4b6fed67-96b1-46c8-8aa3-d6745d6291ca		Antimetabolites Therapies (Merck)
NDC	51309020720	Methotrexate Sodium Inj 25 MG/ML	Antimetabolites		methotrexate	Otrexup, Rasuvo, Reditrex, Rheumatrex, Trexall, Xatmep	Antimetabolites Therapies (Merck) (NDC)	List of antimetabolites therapies		https://app.navidence.com/valuesets/4b6fed67-96b1-46c8-8aa3-d6745d6291ca		Antimetabolites Therapies (Merck)
NDC	53443058232	Methotrexate Sodium Inj 25 MG/ML	Antimetabolites		methotrexate	Otrexup, Rasuvo, Reditrex, Rheumatrex, Trexall, Xatmep	Antimetabolites Therapies (Merck) (NDC)	List of antimetabolites therapies		https://app.navidence.com/valuesets/4b6fed67-96b1-46c8-8aa3-d6745d6291ca		Antimetabolites Therapies (Merck)
NDC	54569531600	Methotrexate Sodium Inj 25 MG/ML	Antimetabolites		methotrexate	Otrexup, Rasuvo, Reditrex, Rheumatrex, Trexall, Xatmep	Antimetabolites Therapies (Merck) (NDC)	List of antimetabolites therapies		https://app.navidence.com/valuesets/4b6fed67-96b1-46c8-8aa3-d6745d6291ca		Antimetabolites Therapies (Merck)
NDC	54868017301	Methotrexate Sodium Inj 25 MG/ML	Antimetabolites		methotrexate	Otrexup, Rasuvo, Reditrex, Rheumatrex, Trexall, Xatmep	Antimetabolites Therapies (Merck) (NDC)	List of antimetabolites therapies		https://app.navidence.com/valuesets/4b6fed67-96b1-46c8-8aa3-d6745d6291ca		Antimetabolites Therapies (Merck)
NDC	54868479600	Methotrexate Sodium Inj 25 MG/ML	Antimetabolites		methotrexate	Otrexup, Rasuvo, Reditrex, Rheumatrex, Trexall, Xatmep	Antimetabolites Therapies (Merck) (NDC)	List of antimetabolites therapies		https://app.navidence.com/valuesets/4b6fed67-96b1-46c8-8aa3-d6745d6291ca		Antimetabolites Therapies (Merck)
NDC	58406068114	Methotrexate Sodium Inj 25 MG/ML	Antimetabolites		methotrexate	Otrexup, Rasuvo, Reditrex, Rheumatrex, Trexall, Xatmep	Antimetabolites Therapies (Merck) (NDC)	List of antimetabolites therapies		https://app.navidence.com/valuesets/4b6fed67-96b1-46c8-8aa3-d6745d6291ca		Antimetabolites Therapies (Merck)
NDC	58406068117	Methotrexate Sodium Inj 25 MG/ML	Antimetabolites		methotrexate	Otrexup, Rasuvo, Reditrex, Rheumatrex, Trexall, Xatmep	Antimetabolites Therapies (Merck) (NDC)	List of antimetabolites therapies		https://app.navidence.com/valuesets/4b6fed67-96b1-46c8-8aa3-d6745d6291ca		Antimetabolites Therapies (Merck)
NDC	58406068312	Methotrexate Sodium Inj 25 MG/ML	Antimetabolites		methotrexate	Otrexup, Rasuvo, Reditrex, Rheumatrex, Trexall, Xatmep	Antimetabolites Therapies (Merck) (NDC)	List of antimetabolites therapies		https://app.navidence.com/valuesets/4b6fed67-96b1-46c8-8aa3-d6745d6291ca		Antimetabolites Therapies (Merck)
NDC	58406068315	Methotrexate Sodium Inj 25 MG/ML	Antimetabolites		methotrexate	Otrexup, Rasuvo, Reditrex, Rheumatrex, Trexall, Xatmep	Antimetabolites Therapies (Merck) (NDC)	List of antimetabolites therapies		https://app.navidence.com/valuesets/4b6fed67-96b1-46c8-8aa3-d6745d6291ca		Antimetabolites Therapies (Merck)
NDC	58406068316	Methotrexate Sodium Inj 25 MG/ML	Antimetabolites		methotrexate	Otrexup, Rasuvo, Reditrex, Rheumatrex, Trexall, Xatmep	Antimetabolites Therapies (Merck) (NDC)	List of antimetabolites therapies		https://app.navidence.com/valuesets/4b6fed67-96b1-46c8-8aa3-d6745d6291ca		Antimetabolites Therapies (Merck)
NDC	58406068318	Methotrexate Sodium Inj 25 MG/ML	Antimetabolites		methotrexate	Otrexup, Rasuvo, Reditrex, Rheumatrex, Trexall, Xatmep	Antimetabolites Therapies (Merck) (NDC)	List of antimetabolites therapies		https://app.navidence.com/valuesets/4b6fed67-96b1-46c8-8aa3-d6745d6291ca		Antimetabolites Therapies (Merck)
NDC	61703040707	Methotrexate Sodium Inj 25 MG/ML	Antimetabolites		methotrexate	Otrexup, Rasuvo, Reditrex, Rheumatrex, Trexall, Xatmep	Antimetabolites Therapies (Merck) (NDC)	List of antimetabolites therapies		https://app.navidence.com/valuesets/4b6fed67-96b1-46c8-8aa3-d6745d6291ca		Antimetabolites Therapies (Merck)
NDC	61703040732	Methotrexate Sodium Inj 25 MG/ML	Antimetabolites		methotrexate	Otrexup, Rasuvo, Reditrex, Rheumatrex, Trexall, Xatmep	Antimetabolites Therapies (Merck) (NDC)	List of antimetabolites therapies		https://app.navidence.com/valuesets/4b6fed67-96b1-46c8-8aa3-d6745d6291ca		Antimetabolites Therapies (Merck)
NDC	61703040804	Methotrexate Sodium Inj 25 MG/ML	Antimetabolites		methotrexate	Otrexup, Rasuvo, Reditrex, Rheumatrex, Trexall, Xatmep	Antimetabolites Therapies (Merck) (NDC)	List of antimetabolites therapies		https://app.navidence.com/valuesets/4b6fed67-96b1-46c8-8aa3-d6745d6291ca		Antimetabolites Therapies (Merck)
NDC	61703040807	Methotrexate Sodium Inj 25 MG/ML	Antimetabolites		methotrexate	Otrexup, Rasuvo, Reditrex, Rheumatrex, Trexall, Xatmep	Antimetabolites Therapies (Merck) (NDC)	List of antimetabolites therapies		https://app.navidence.com/valuesets/4b6fed67-96b1-46c8-8aa3-d6745d6291ca		Antimetabolites Therapies (Merck)
NDC	61703040813	Methotrexate Sodium Inj 25 MG/ML	Antimetabolites		methotrexate	Otrexup, Rasuvo, Reditrex, Rheumatrex, Trexall, Xatmep	Antimetabolites Therapies (Merck) (NDC)	List of antimetabolites therapies		https://app.navidence.com/valuesets/4b6fed67-96b1-46c8-8aa3-d6745d6291ca		Antimetabolites Therapies (Merck)
NDC	61703040822	Methotrexate Sodium Inj 25 MG/ML	Antimetabolites		methotrexate	Otrexup, Rasuvo, Reditrex, Rheumatrex, Trexall, Xatmep	Antimetabolites Therapies (Merck) (NDC)	List of antimetabolites therapies		https://app.navidence.com/valuesets/4b6fed67-96b1-46c8-8aa3-d6745d6291ca		Antimetabolites Therapies (Merck)
NDC	61703040832	Methotrexate Sodium Inj 25 MG/ML	Antimetabolites		methotrexate	Otrexup, Rasuvo, Reditrex, Rheumatrex, Trexall, Xatmep	Antimetabolites Therapies (Merck) (NDC)	List of antimetabolites therapies		https://app.navidence.com/valuesets/4b6fed67-96b1-46c8-8aa3-d6745d6291ca		Antimetabolites Therapies (Merck)
NDC	61703040858	Methotrexate Sodium Inj 25 MG/ML	Antimetabolites		methotrexate	Otrexup, Rasuvo, Reditrex, Rheumatrex, Trexall, Xatmep	Antimetabolites Therapies (Merck) (NDC)	List of antimetabolites therapies		https://app.navidence.com/valuesets/4b6fed67-96b1-46c8-8aa3-d6745d6291ca		Antimetabolites Therapies (Merck)
NDC	66479013501	Methotrexate Sodium Inj 25 MG/ML	Antimetabolites		methotrexate	Otrexup, Rasuvo, Reditrex, Rheumatrex, Trexall, Xatmep	Antimetabolites Therapies (Merck) (NDC)	List of antimetabolites therapies		https://app.navidence.com/valuesets/4b6fed67-96b1-46c8-8aa3-d6745d6291ca		Antimetabolites Therapies (Merck)
NDC	66479013509	Methotrexate Sodium Inj 25 MG/ML	Antimetabolites		methotrexate	Otrexup, Rasuvo, Reditrex, Rheumatrex, Trexall, Xatmep	Antimetabolites Therapies (Merck) (NDC)	List of antimetabolites therapies		https://app.navidence.com/valuesets/4b6fed67-96b1-46c8-8aa3-d6745d6291ca		Antimetabolites Therapies (Merck)
NDC	66479013611	Methotrexate Sodium Inj PF 25 MG/ML	Antimetabolites		methotrexate	Otrexup, Rasuvo, Reditrex, Rheumatrex, Trexall, Xatmep	Antimetabolites Therapies (Merck) (NDC)	List of antimetabolites therapies		https://app.navidence.com/valuesets/4b6fed67-96b1-46c8-8aa3-d6745d6291ca		Antimetabolites Therapies (Merck)
NDC	66479013613	Methotrexate Sodium Inj PF 25 MG/ML	Antimetabolites		methotrexate	Otrexup, Rasuvo, Reditrex, Rheumatrex, Trexall, Xatmep	Antimetabolites Therapies (Merck) (NDC)	List of antimetabolites therapies		https://app.navidence.com/valuesets/4b6fed67-96b1-46c8-8aa3-d6745d6291ca		Antimetabolites Therapies (Merck)
NDC	66479013619	Methotrexate Sodium Inj PF 25 MG/ML	Antimetabolites		methotrexate	Otrexup, Rasuvo, Reditrex, Rheumatrex, Trexall, Xatmep	Antimetabolites Therapies (Merck) (NDC)	List of antimetabolites therapies		https://app.navidence.com/valuesets/4b6fed67-96b1-46c8-8aa3-d6745d6291ca		Antimetabolites Therapies (Merck)
NDC	00719154410	Methotrexate Sodium Tab 2.5 MG (Base Equiv)	Antimetabolites		methotrexate	Otrexup, Rasuvo, Reditrex, Rheumatrex, Trexall, Xatmep	Antimetabolites Therapies (Merck) (NDC)	List of antimetabolites therapies		https://app.navidence.com/valuesets/4b6fed67-96b1-46c8-8aa3-d6745d6291ca		Antimetabolites Therapies (Merck)
NDC	51432052203	Methotrexate Sodium Tab 2.5 MG (Base Equiv)	Antimetabolites		methotrexate	Otrexup, Rasuvo, Reditrex, Rheumatrex, Trexall, Xatmep	Antimetabolites Therapies (Merck) (NDC)	List of antimetabolites therapies		https://app.navidence.com/valuesets/4b6fed67-96b1-46c8-8aa3-d6745d6291ca		Antimetabolites Therapies (Merck)
NDC	54569181802	Methotrexate Sodium Tab 2.5 MG (Base Equiv)	Antimetabolites		methotrexate	Otrexup, Rasuvo, Reditrex, Rheumatrex, Trexall, Xatmep	Antimetabolites Therapies (Merck) (NDC)	List of antimetabolites therapies		https://app.navidence.com/valuesets/4b6fed67-96b1-46c8-8aa3-d6745d6291ca		Antimetabolites Therapies (Merck)
NDC	54569181803	Methotrexate Sodium Tab 2.5 MG (Base Equiv)	Antimetabolites		methotrexate	Otrexup, Rasuvo, Reditrex, Rheumatrex, Trexall, Xatmep	Antimetabolites Therapies (Merck) (NDC)	List of antimetabolites therapies		https://app.navidence.com/valuesets/4b6fed67-96b1-46c8-8aa3-d6745d6291ca		Antimetabolites Therapies (Merck)
NDC	62584078201	Methotrexate Sodium Tab 2.5 MG (Base Equiv)	Antimetabolites		methotrexate	Otrexup, Rasuvo, Reditrex, Rheumatrex, Trexall, Xatmep	Antimetabolites Therapies (Merck) (NDC)	List of antimetabolites therapies		https://app.navidence.com/valuesets/4b6fed67-96b1-46c8-8aa3-d6745d6291ca		Antimetabolites Therapies (Merck)
NDC	62701094036	Methotrexate Sodium Tab 2.5 MG (Base Equiv)	Antimetabolites		methotrexate	Otrexup, Rasuvo, Reditrex, Rheumatrex, Trexall, Xatmep	Antimetabolites Therapies (Merck) (NDC)	List of antimetabolites therapies		https://app.navidence.com/valuesets/4b6fed67-96b1-46c8-8aa3-d6745d6291ca		Antimetabolites Therapies (Merck)
NDC	62701094099	Methotrexate Sodium Tab 2.5 MG (Base Equiv)	Antimetabolites		methotrexate	Otrexup, Rasuvo, Reditrex, Rheumatrex, Trexall, Xatmep	Antimetabolites Therapies (Merck) (NDC)	List of antimetabolites therapies		https://app.navidence.com/valuesets/4b6fed67-96b1-46c8-8aa3-d6745d6291ca		Antimetabolites Therapies (Merck)
NDC	51927512500	Mycophenolate Mofetil	Antimetabolites		mycophenolate mofetil	Cellcept	Antimetabolites Therapies (Merck) (NDC)	List of antimetabolites therapies		https://app.navidence.com/valuesets/4b6fed67-96b1-46c8-8aa3-d6745d6291ca		Antimetabolites Therapies (Merck)
NDC	00527516082	mycophenolate mofetil 200 MG/ML Oral Suspension	Active since: 202109 Route: Oral Product		mycophenolate mofetil	Myfortic, Cellcept, Ceptava, Myfenax	Antimetabolites Therapies (Merck) (NDC)	List of antimetabolites therapies		https://app.navidence.com/valuesets/4b6fed67-96b1-46c8-8aa3-d6745d6291ca		Antimetabolites Therapies (Merck)
NDC	66689030708	mycophenolate mofetil 200 MG/ML Oral Suspension	Active since: 201903 Route: Oral Product		mycophenolate mofetil	Myfortic, Cellcept, Ceptava, Myfenax	Antimetabolites Therapies (Merck) (NDC)	List of antimetabolites therapies		https://app.navidence.com/valuesets/4b6fed67-96b1-46c8-8aa3-d6745d6291ca		Antimetabolites Therapies (Merck)
NDC	67877023022	mycophenolate mofetil 200 MG/ML Oral Suspension	Active since: 201412 Route: Oral Product		mycophenolate mofetil	Myfortic, Cellcept, Ceptava, Myfenax	Antimetabolites Therapies (Merck) (NDC)	List of antimetabolites therapies		https://app.navidence.com/valuesets/4b6fed67-96b1-46c8-8aa3-d6745d6291ca		Antimetabolites Therapies (Merck)
NDC	00004026129	mycophenolate mofetil 200 MG/ML Oral Suspension [Cellcept]	Not current: 200706 to 200901 Active since: 200706 Route: Oral Product		mycophenolate mofetil	Myfortic, Cellcept, Ceptava, Myfenax	Antimetabolites Therapies (Merck) (NDC)	List of antimetabolites therapies		https://app.navidence.com/valuesets/4b6fed67-96b1-46c8-8aa3-d6745d6291ca		Antimetabolites Therapies (Merck)
NDC	00054016325	mycophenolate mofetil 250 MG Oral Capsule	Active since: 200903 Route: Oral Product		mycophenolate mofetil	Myfortic, Cellcept, Ceptava, Myfenax	Antimetabolites Therapies (Merck) (NDC)	List of antimetabolites therapies		https://app.navidence.com/valuesets/4b6fed67-96b1-46c8-8aa3-d6745d6291ca		Antimetabolites Therapies (Merck)
NDC	00054016329	mycophenolate mofetil 250 MG Oral Capsule	Active since: 200903 Route: Oral Product		mycophenolate mofetil	Myfortic, Cellcept, Ceptava, Myfenax	Antimetabolites Therapies (Merck) (NDC)	List of antimetabolites therapies		https://app.navidence.com/valuesets/4b6fed67-96b1-46c8-8aa3-d6745d6291ca		Antimetabolites Therapies (Merck)
NDC	00093733401	mycophenolate mofetil 250 MG Oral Capsule	Active since: 200907 Route: Oral Product		mycophenolate mofetil	Myfortic, Cellcept, Ceptava, Myfenax	Antimetabolites Therapies (Merck) (NDC)	List of antimetabolites therapies		https://app.navidence.com/valuesets/4b6fed67-96b1-46c8-8aa3-d6745d6291ca		Antimetabolites Therapies (Merck)
NDC	00093733405	mycophenolate mofetil 250 MG Oral Capsule	Active since: 200907 Route: Oral Product		mycophenolate mofetil	Myfortic, Cellcept, Ceptava, Myfenax	Antimetabolites Therapies (Merck) (NDC)	List of antimetabolites therapies		https://app.navidence.com/valuesets/4b6fed67-96b1-46c8-8aa3-d6745d6291ca		Antimetabolites Therapies (Merck)
NDC	00093733419	mycophenolate mofetil 250 MG Oral Capsule	Not current: 200907 to 201512 Route: Oral Product		mycophenolate mofetil, mycophenolate	Myfortic, Cellcept, Ceptava, Myfenax	Antimetabolites Therapies (Merck) (NDC)	List of antimetabolites therapies		https://app.navidence.com/valuesets/4b6fed67-96b1-46c8-8aa3-d6745d6291ca		Antimetabolites Therapies (Merck)
NDC	00093733493	mycophenolate mofetil 250 MG Oral Capsule	Not current: 200907 to 201512 Route: Oral Product		mycophenolate mofetil, mycophenolate	Myfortic, Cellcept, Ceptava, Myfenax	Antimetabolites Therapies (Merck) (NDC)	List of antimetabolites therapies		https://app.navidence.com/valuesets/4b6fed67-96b1-46c8-8aa3-d6745d6291ca		Antimetabolites Therapies (Merck)
NDC	00378225001	mycophenolate mofetil 250 MG Oral Capsule	Active since: 200907 Route: Oral Product		mycophenolate mofetil	Myfortic, Cellcept, Ceptava, Myfenax	Antimetabolites Therapies (Merck) (NDC)	List of antimetabolites therapies		https://app.navidence.com/valuesets/4b6fed67-96b1-46c8-8aa3-d6745d6291ca		Antimetabolites Therapies (Merck)
NDC	00378225005	mycophenolate mofetil 250 MG Oral Capsule	Active since: 200907 Route: Oral Product		mycophenolate mofetil	Myfortic, Cellcept, Ceptava, Myfenax	Antimetabolites Therapies (Merck) (NDC)	List of antimetabolites therapies		https://app.navidence.com/valuesets/4b6fed67-96b1-46c8-8aa3-d6745d6291ca		Antimetabolites Therapies (Merck)
NDC	00781206701	mycophenolate mofetil 250 MG Oral Capsule	Active since: 200812 Route: Oral Product		mycophenolate mofetil	Myfortic, Cellcept, Ceptava, Myfenax	Antimetabolites Therapies (Merck) (NDC)	List of antimetabolites therapies		https://app.navidence.com/valuesets/4b6fed67-96b1-46c8-8aa3-d6745d6291ca		Antimetabolites Therapies (Merck)
NDC	00781206705	mycophenolate mofetil 250 MG Oral Capsule	Active since: 200812 Route: Oral Product		mycophenolate mofetil	Myfortic, Cellcept, Ceptava, Myfenax	Antimetabolites Therapies (Merck) (NDC)	List of antimetabolites therapies		https://app.navidence.com/valuesets/4b6fed67-96b1-46c8-8aa3-d6745d6291ca		Antimetabolites Therapies (Merck)
NDC	00781206789	mycophenolate mofetil 250 MG Oral Capsule	Active since: 200907 Route: Oral Product		mycophenolate mofetil	Myfortic, Cellcept, Ceptava, Myfenax	Antimetabolites Therapies (Merck) (NDC)	List of antimetabolites therapies		https://app.navidence.com/valuesets/4b6fed67-96b1-46c8-8aa3-d6745d6291ca		Antimetabolites Therapies (Merck)
NDC	00904707461	mycophenolate mofetil 250 MG Oral Capsule	Active since: 202104 Route: Oral Product		mycophenolate mofetil	Myfortic, Cellcept, Ceptava, Myfenax	Antimetabolites Therapies (Merck) (NDC)	List of antimetabolites therapies		https://app.navidence.com/valuesets/4b6fed67-96b1-46c8-8aa3-d6745d6291ca		Antimetabolites Therapies (Merck)
NDC	16729009401	mycophenolate mofetil 250 MG Oral Capsule	Active since: 200907 Route: Oral Product		mycophenolate mofetil	Myfortic, Cellcept, Ceptava, Myfenax	Antimetabolites Therapies (Merck) (NDC)	List of antimetabolites therapies		https://app.navidence.com/valuesets/4b6fed67-96b1-46c8-8aa3-d6745d6291ca		Antimetabolites Therapies (Merck)
NDC	16729009416	mycophenolate mofetil 250 MG Oral Capsule	Active since: 200907 Route: Oral Product		mycophenolate mofetil	Myfortic, Cellcept, Ceptava, Myfenax	Antimetabolites Therapies (Merck) (NDC)	List of antimetabolites therapies		https://app.navidence.com/valuesets/4b6fed67-96b1-46c8-8aa3-d6745d6291ca		Antimetabolites Therapies (Merck)
NDC	51079072101	mycophenolate mofetil 250 MG Oral Capsule	Active since: 200912 Route: Oral Product		mycophenolate mofetil	Myfortic, Cellcept, Ceptava, Myfenax	Antimetabolites Therapies (Merck) (NDC)	List of antimetabolites therapies		https://app.navidence.com/valuesets/4b6fed67-96b1-46c8-8aa3-d6745d6291ca		Antimetabolites Therapies (Merck)
NDC	51079072120	mycophenolate mofetil 250 MG Oral Capsule	Active since: 200908 Route: Oral Product		mycophenolate mofetil	Myfortic, Cellcept, Ceptava, Myfenax	Antimetabolites Therapies (Merck) (NDC)	List of antimetabolites therapies		https://app.navidence.com/valuesets/4b6fed67-96b1-46c8-8aa3-d6745d6291ca		Antimetabolites Therapies (Merck)
NDC	55154626200	mycophenolate mofetil 250 MG Oral Capsule	Active since: 201307 Route: Oral Product		mycophenolate mofetil	Myfortic, Cellcept, Ceptava, Myfenax	Antimetabolites Therapies (Merck) (NDC)	List of antimetabolites therapies		https://app.navidence.com/valuesets/4b6fed67-96b1-46c8-8aa3-d6745d6291ca		Antimetabolites Therapies (Merck)
NDC	59762070301	mycophenolate mofetil 250 MG Oral Capsule	Not current: 201010 to 201901 Route: Oral Product		mycophenolate mofetil	Myfortic, Cellcept, Ceptava, Myfenax	Antimetabolites Therapies (Merck) (NDC)	List of antimetabolites therapies		https://app.navidence.com/valuesets/4b6fed67-96b1-46c8-8aa3-d6745d6291ca		Antimetabolites Therapies (Merck)
NDC	59762070302	mycophenolate mofetil 250 MG Oral Capsule	Not current: 201010 to 201901 Route: Oral Product		mycophenolate mofetil	Myfortic, Cellcept, Ceptava, Myfenax	Antimetabolites Therapies (Merck) (NDC)	List of antimetabolites therapies		https://app.navidence.com/valuesets/4b6fed67-96b1-46c8-8aa3-d6745d6291ca		Antimetabolites Therapies (Merck)
NDC	59762070303	mycophenolate mofetil 250 MG Oral Capsule	Not current: 201010 to 201901 Route: Oral Product		mycophenolate mofetil	Myfortic, Cellcept, Ceptava, Myfenax	Antimetabolites Therapies (Merck) (NDC)	List of antimetabolites therapies		https://app.navidence.com/valuesets/4b6fed67-96b1-46c8-8aa3-d6745d6291ca		Antimetabolites Therapies (Merck)
NDC	60429005901	mycophenolate mofetil 250 MG Oral Capsule	Active since: 201505 Route: Oral Product		mycophenolate mofetil	Myfortic, Cellcept, Ceptava, Myfenax	Antimetabolites Therapies (Merck) (NDC)	List of antimetabolites therapies		https://app.navidence.com/valuesets/4b6fed67-96b1-46c8-8aa3-d6745d6291ca		Antimetabolites Therapies (Merck)
NDC	60429005905	mycophenolate mofetil 250 MG Oral Capsule	Active since: 201505 Route: Oral Product		mycophenolate mofetil	Myfortic, Cellcept, Ceptava, Myfenax	Antimetabolites Therapies (Merck) (NDC)	List of antimetabolites therapies		https://app.navidence.com/valuesets/4b6fed67-96b1-46c8-8aa3-d6745d6291ca		Antimetabolites Therapies (Merck)
NDC	60505296801	mycophenolate mofetil 250 MG Oral Capsule	Active since: 200907 Route: Oral Product		mycophenolate mofetil	Myfortic, Cellcept, Ceptava, Myfenax	Antimetabolites Therapies (Merck) (NDC)	List of antimetabolites therapies		https://app.navidence.com/valuesets/4b6fed67-96b1-46c8-8aa3-d6745d6291ca		Antimetabolites Therapies (Merck)
NDC	60505296805	mycophenolate mofetil 250 MG Oral Capsule	Active since: 200907 Route: Oral Product		mycophenolate mofetil	Myfortic, Cellcept, Ceptava, Myfenax	Antimetabolites Therapies (Merck) (NDC)	List of antimetabolites therapies		https://app.navidence.com/valuesets/4b6fed67-96b1-46c8-8aa3-d6745d6291ca		Antimetabolites Therapies (Merck)
NDC	60505296807	mycophenolate mofetil 250 MG Oral Capsule	Active since: 200907 Route: Oral Product		mycophenolate mofetil	Myfortic, Cellcept, Ceptava, Myfenax	Antimetabolites Therapies (Merck) (NDC)	List of antimetabolites therapies		https://app.navidence.com/valuesets/4b6fed67-96b1-46c8-8aa3-d6745d6291ca		Antimetabolites Therapies (Merck)
NDC	60687049401	mycophenolate mofetil 250 MG Oral Capsule	Active since: 202003 Route: Oral Product		mycophenolate mofetil	Myfortic, Cellcept, Ceptava, Myfenax	Antimetabolites Therapies (Merck) (NDC)	List of antimetabolites therapies		https://app.navidence.com/valuesets/4b6fed67-96b1-46c8-8aa3-d6745d6291ca		Antimetabolites Therapies (Merck)
NDC	60687049411	mycophenolate mofetil 250 MG Oral Capsule	Active since: 202003 Route: Oral Product		mycophenolate mofetil	Myfortic, Cellcept, Ceptava, Myfenax	Antimetabolites Therapies (Merck) (NDC)	List of antimetabolites therapies		https://app.navidence.com/valuesets/4b6fed67-96b1-46c8-8aa3-d6745d6291ca		Antimetabolites Therapies (Merck)
NDC	64380072606	mycophenolate mofetil 250 MG Oral Capsule	Active since: 201311 Route: Oral Product		mycophenolate mofetil	Myfortic, Cellcept, Ceptava, Myfenax	Antimetabolites Therapies (Merck) (NDC)	List of antimetabolites therapies		https://app.navidence.com/valuesets/4b6fed67-96b1-46c8-8aa3-d6745d6291ca		Antimetabolites Therapies (Merck)
NDC	64380072607	mycophenolate mofetil 250 MG Oral Capsule	Active since: 201406 Route: Oral Product		mycophenolate mofetil	Myfortic, Cellcept, Ceptava, Myfenax	Antimetabolites Therapies (Merck) (NDC)	List of antimetabolites therapies		https://app.navidence.com/valuesets/4b6fed67-96b1-46c8-8aa3-d6745d6291ca		Antimetabolites Therapies (Merck)
NDC	67877026601	mycophenolate mofetil 250 MG Oral Capsule	Active since: 201309 Route: Oral Product		mycophenolate mofetil	Myfortic, Cellcept, Ceptava, Myfenax	Antimetabolites Therapies (Merck) (NDC)	List of antimetabolites therapies		https://app.navidence.com/valuesets/4b6fed67-96b1-46c8-8aa3-d6745d6291ca		Antimetabolites Therapies (Merck)
NDC	67877026605	mycophenolate mofetil 250 MG Oral Capsule	Active since: 201309 Route: Oral Product		mycophenolate mofetil	Myfortic, Cellcept, Ceptava, Myfenax	Antimetabolites Therapies (Merck) (NDC)	List of antimetabolites therapies		https://app.navidence.com/valuesets/4b6fed67-96b1-46c8-8aa3-d6745d6291ca		Antimetabolites Therapies (Merck)
NDC	68084017701	mycophenolate mofetil 250 MG Oral Capsule	Active since: 201002 Route: Oral Product		mycophenolate mofetil	Myfortic, Cellcept, Ceptava, Myfenax	Antimetabolites Therapies (Merck) (NDC)	List of antimetabolites therapies		https://app.navidence.com/valuesets/4b6fed67-96b1-46c8-8aa3-d6745d6291ca		Antimetabolites Therapies (Merck)
NDC	68084058701	mycophenolate mofetil 250 MG Oral Capsule	Not current: 201208 to 201711 Route: Oral Product		mycophenolate mofetil	Myfortic, Cellcept, Ceptava, Myfenax	Antimetabolites Therapies (Merck) (NDC)	List of antimetabolites therapies		https://app.navidence.com/valuesets/4b6fed67-96b1-46c8-8aa3-d6745d6291ca		Antimetabolites Therapies (Merck)
NDC	68084079501	mycophenolate mofetil 250 MG Oral Capsule	Not current: 201501 to 202110 Route: Oral Product		mycophenolate mofetil	Myfortic, Cellcept, Ceptava, Myfenax	Antimetabolites Therapies (Merck) (NDC)	List of antimetabolites therapies		https://app.navidence.com/valuesets/4b6fed67-96b1-46c8-8aa3-d6745d6291ca		Antimetabolites Therapies (Merck)
NDC	68084079511	mycophenolate mofetil 250 MG Oral Capsule	Active since: 201501 Route: Oral Product		mycophenolate mofetil	Myfortic, Cellcept, Ceptava, Myfenax	Antimetabolites Therapies (Merck) (NDC)	List of antimetabolites therapies		https://app.navidence.com/valuesets/4b6fed67-96b1-46c8-8aa3-d6745d6291ca		Antimetabolites Therapies (Merck)
NDC	68382013001	mycophenolate mofetil 250 MG Oral Capsule	Active since: 200907 Route: Oral Product		mycophenolate mofetil	Myfortic, Cellcept, Ceptava, Myfenax	Antimetabolites Therapies (Merck) (NDC)	List of antimetabolites therapies		https://app.navidence.com/valuesets/4b6fed67-96b1-46c8-8aa3-d6745d6291ca		Antimetabolites Therapies (Merck)
NDC	68382013005	mycophenolate mofetil 250 MG Oral Capsule	Active since: 200907 Route: Oral Product		mycophenolate mofetil	Myfortic, Cellcept, Ceptava, Myfenax	Antimetabolites Therapies (Merck) (NDC)	List of antimetabolites therapies		https://app.navidence.com/valuesets/4b6fed67-96b1-46c8-8aa3-d6745d6291ca		Antimetabolites Therapies (Merck)
NDC	68382013010	mycophenolate mofetil 250 MG Oral Capsule	Not current: 200907 to 201909 Route: Oral Product		mycophenolate mofetil	Myfortic, Cellcept, Ceptava, Myfenax	Antimetabolites Therapies (Merck) (NDC)	List of antimetabolites therapies		https://app.navidence.com/valuesets/4b6fed67-96b1-46c8-8aa3-d6745d6291ca		Antimetabolites Therapies (Merck)
NDC	68382013019	mycophenolate mofetil 250 MG Oral Capsule	Not current: 200907 to 201909 Route: Oral Product		mycophenolate mofetil	Myfortic, Cellcept, Ceptava, Myfenax	Antimetabolites Therapies (Merck) (NDC)	List of antimetabolites therapies		https://app.navidence.com/valuesets/4b6fed67-96b1-46c8-8aa3-d6745d6291ca		Antimetabolites Therapies (Merck)
NDC	70748018601	mycophenolate mofetil 250 MG Oral Capsule	Active since: 201906 Route: Oral Product		mycophenolate mofetil	Myfortic, Cellcept, Ceptava, Myfenax	Antimetabolites Therapies (Merck) (NDC)	List of antimetabolites therapies		https://app.navidence.com/valuesets/4b6fed67-96b1-46c8-8aa3-d6745d6291ca		Antimetabolites Therapies (Merck)
NDC	70748018602	mycophenolate mofetil 250 MG Oral Capsule	Active since: 201906 Route: Oral Product		mycophenolate mofetil	Myfortic, Cellcept, Ceptava, Myfenax	Antimetabolites Therapies (Merck) (NDC)	List of antimetabolites therapies		https://app.navidence.com/valuesets/4b6fed67-96b1-46c8-8aa3-d6745d6291ca		Antimetabolites Therapies (Merck)
NDC	00004025901	mycophenolate mofetil 250 MG Oral Capsule [Cellcept]	Not current: 200706 to 200901 Active since: 200706 Route: Oral Product		mycophenolate mofetil	Myfortic, Cellcept, Ceptava, Myfenax	Antimetabolites Therapies (Merck) (NDC)	List of antimetabolites therapies		https://app.navidence.com/valuesets/4b6fed67-96b1-46c8-8aa3-d6745d6291ca		Antimetabolites Therapies (Merck)
NDC	00004025905	mycophenolate mofetil 250 MG Oral Capsule [Cellcept]	Not current: 200801 to 200901 Not current: 200706 to 201912 Route: Oral Product		mycophenolate mofetil, mycophenolate	Myfortic, Cellcept, Ceptava, Myfenax	Antimetabolites Therapies (Merck) (NDC)	List of antimetabolites therapies		https://app.navidence.com/valuesets/4b6fed67-96b1-46c8-8aa3-d6745d6291ca		Antimetabolites Therapies (Merck)
NDC	00004025943	mycophenolate mofetil 250 MG Oral Capsule [Cellcept]	Not current: 200706 to 200901 Active since: 200706 Route: Oral Product		mycophenolate mofetil	Myfortic, Cellcept, Ceptava, Myfenax	Antimetabolites Therapies (Merck) (NDC)	List of antimetabolites therapies		https://app.navidence.com/valuesets/4b6fed67-96b1-46c8-8aa3-d6745d6291ca		Antimetabolites Therapies (Merck)
NDC	21695017100	mycophenolate mofetil 250 MG Oral Capsule [Cellcept]	Not current: 200801 to 200901 Not current: 200706 to 201905 Route: Oral Product		mycophenolate mofetil	Myfortic, Cellcept, Ceptava, Myfenax	Antimetabolites Therapies (Merck) (NDC)	List of antimetabolites therapies		https://app.navidence.com/valuesets/4b6fed67-96b1-46c8-8aa3-d6745d6291ca		Antimetabolites Therapies (Merck)
NDC	49999093600	mycophenolate mofetil 250 MG Oral Capsule [Cellcept]	Not current: 200806 to 200901 Not current: 200806 to 201812 Route: Oral Product		mycophenolate mofetil	Myfortic, Cellcept, Ceptava, Myfenax	Antimetabolites Therapies (Merck) (NDC)	List of antimetabolites therapies		https://app.navidence.com/valuesets/4b6fed67-96b1-46c8-8aa3-d6745d6291ca		Antimetabolites Therapies (Merck)
NDC	49999093630	mycophenolate mofetil 250 MG Oral Capsule [Cellcept]	Not current: 200801 to 200901 Not current: 200801 to 201902 Route: Oral Product		mycophenolate mofetil	Myfortic, Cellcept, Ceptava, Myfenax	Antimetabolites Therapies (Merck) (NDC)	List of antimetabolites therapies		https://app.navidence.com/valuesets/4b6fed67-96b1-46c8-8aa3-d6745d6291ca		Antimetabolites Therapies (Merck)
NDC	17478042240	mycophenolate mofetil 500 MG Injection	Active since: 201704 Route: Injectable Product		mycophenolate mofetil	Myfortic, Cellcept, Ceptava, Myfenax	Antimetabolites Therapies (Merck) (NDC)	List of antimetabolites therapies		https://app.navidence.com/valuesets/4b6fed67-96b1-46c8-8aa3-d6745d6291ca		Antimetabolites Therapies (Merck)
NDC	17478095740	mycophenolate mofetil 500 MG Injection	Active since: 201712 Route: Injectable Product		mycophenolate mofetil	Myfortic, Cellcept, Ceptava, Myfenax	Antimetabolites Therapies (Merck) (NDC)	List of antimetabolites therapies		https://app.navidence.com/valuesets/4b6fed67-96b1-46c8-8aa3-d6745d6291ca		Antimetabolites Therapies (Merck)
NDC	42023017204	mycophenolate mofetil 500 MG Injection	Active since: 201612 Route: Injectable Product		mycophenolate mofetil	Myfortic, Cellcept, Ceptava, Myfenax	Antimetabolites Therapies (Merck) (NDC)	List of antimetabolites therapies		https://app.navidence.com/valuesets/4b6fed67-96b1-46c8-8aa3-d6745d6291ca		Antimetabolites Therapies (Merck)
NDC	67457038600	mycophenolate mofetil 500 MG Injection	Active since: 202102 Route: Injectable Product		mycophenolate mofetil	Myfortic, Cellcept, Ceptava, Myfenax	Antimetabolites Therapies (Merck) (NDC)	List of antimetabolites therapies		https://app.navidence.com/valuesets/4b6fed67-96b1-46c8-8aa3-d6745d6291ca		Antimetabolites Therapies (Merck)
NDC	67457038681	mycophenolate mofetil 500 MG Injection	Active since: 202102 Route: Injectable Product		mycophenolate mofetil	Myfortic, Cellcept, Ceptava, Myfenax	Antimetabolites Therapies (Merck) (NDC)	List of antimetabolites therapies		https://app.navidence.com/valuesets/4b6fed67-96b1-46c8-8aa3-d6745d6291ca		Antimetabolites Therapies (Merck)
NDC	71288080320	mycophenolate mofetil 500 MG Injection	Active since: 202102 Route: Injectable Product		mycophenolate mofetil	Myfortic, Cellcept, Ceptava, Myfenax	Antimetabolites Therapies (Merck) (NDC)	List of antimetabolites therapies		https://app.navidence.com/valuesets/4b6fed67-96b1-46c8-8aa3-d6745d6291ca		Antimetabolites Therapies (Merck)
NDC	71288080321	mycophenolate mofetil 500 MG Injection	Active since: 202102 Route: Injectable Product		mycophenolate mofetil	Myfortic, Cellcept, Ceptava, Myfenax	Antimetabolites Therapies (Merck) (NDC)	List of antimetabolites therapies		https://app.navidence.com/valuesets/4b6fed67-96b1-46c8-8aa3-d6745d6291ca		Antimetabolites Therapies (Merck)
NDC	00004029809	mycophenolate mofetil 500 MG Injection [Cellcept]	Not current: 200706 to 200901 Active since: 200706 Route: Injectable Product		mycophenolate mofetil	Myfortic, Cellcept, Ceptava, Myfenax	Antimetabolites Therapies (Merck) (NDC)	List of antimetabolites therapies		https://app.navidence.com/valuesets/4b6fed67-96b1-46c8-8aa3-d6745d6291ca		Antimetabolites Therapies (Merck)
NDC	00054016625	mycophenolate mofetil 500 MG Oral Tablet	Active since: 200903 Route: Oral Product		mycophenolate mofetil	Myfortic, Cellcept, Ceptava, Myfenax	Antimetabolites Therapies (Merck) (NDC)	List of antimetabolites therapies		https://app.navidence.com/valuesets/4b6fed67-96b1-46c8-8aa3-d6745d6291ca		Antimetabolites Therapies (Merck)
NDC	00054016629	mycophenolate mofetil 500 MG Oral Tablet	Active since: 200903 Route: Oral Product		mycophenolate mofetil	Myfortic, Cellcept, Ceptava, Myfenax	Antimetabolites Therapies (Merck) (NDC)	List of antimetabolites therapies		https://app.navidence.com/valuesets/4b6fed67-96b1-46c8-8aa3-d6745d6291ca		Antimetabolites Therapies (Merck)
NDC	00093747701	mycophenolate mofetil 500 MG Oral Tablet	Not current: 200907 to 202106 Route: Oral Product		mycophenolate mofetil, mycophenolate	Myfortic, Cellcept, Ceptava, Myfenax	Antimetabolites Therapies (Merck) (NDC)	List of antimetabolites therapies		https://app.navidence.com/valuesets/4b6fed67-96b1-46c8-8aa3-d6745d6291ca		Antimetabolites Therapies (Merck)
NDC	00093747705	mycophenolate mofetil 500 MG Oral Tablet	Not current: 200907 to 202106 Route: Oral Product		mycophenolate mofetil, mycophenolate	Myfortic, Cellcept, Ceptava, Myfenax	Antimetabolites Therapies (Merck) (NDC)	List of antimetabolites therapies		https://app.navidence.com/valuesets/4b6fed67-96b1-46c8-8aa3-d6745d6291ca		Antimetabolites Therapies (Merck)
NDC	00378447201	mycophenolate mofetil 500 MG Oral Tablet	Active since: 200907 Route: Oral Product		mycophenolate mofetil	Myfortic, Cellcept, Ceptava, Myfenax	Antimetabolites Therapies (Merck) (NDC)	List of antimetabolites therapies		https://app.navidence.com/valuesets/4b6fed67-96b1-46c8-8aa3-d6745d6291ca		Antimetabolites Therapies (Merck)
NDC	00378447205	mycophenolate mofetil 500 MG Oral Tablet	Active since: 200907 Route: Oral Product		mycophenolate mofetil	Myfortic, Cellcept, Ceptava, Myfenax	Antimetabolites Therapies (Merck) (NDC)	List of antimetabolites therapies		https://app.navidence.com/valuesets/4b6fed67-96b1-46c8-8aa3-d6745d6291ca		Antimetabolites Therapies (Merck)
NDC	00781517501	mycophenolate mofetil 500 MG Oral Tablet	Active since: 200901 Route: Oral Product		mycophenolate mofetil	Myfortic, Cellcept, Ceptava, Myfenax	Antimetabolites Therapies (Merck) (NDC)	List of antimetabolites therapies		https://app.navidence.com/valuesets/4b6fed67-96b1-46c8-8aa3-d6745d6291ca		Antimetabolites Therapies (Merck)
NDC	00781517505	mycophenolate mofetil 500 MG Oral Tablet	Active since: 200901 Route: Oral Product		mycophenolate mofetil	Myfortic, Cellcept, Ceptava, Myfenax	Antimetabolites Therapies (Merck) (NDC)	List of antimetabolites therapies		https://app.navidence.com/valuesets/4b6fed67-96b1-46c8-8aa3-d6745d6291ca		Antimetabolites Therapies (Merck)
NDC	00904707861	mycophenolate mofetil 500 MG Oral Tablet	Active since: 202101 Route: Oral Product		mycophenolate mofetil	Myfortic, Cellcept, Ceptava, Myfenax	Antimetabolites Therapies (Merck) (NDC)	List of antimetabolites therapies		https://app.navidence.com/valuesets/4b6fed67-96b1-46c8-8aa3-d6745d6291ca		Antimetabolites Therapies (Merck)
NDC	16729001901	mycophenolate mofetil 500 MG Oral Tablet	Active since: 200907 Route: Oral Product		mycophenolate mofetil	Myfortic, Cellcept, Ceptava, Myfenax	Antimetabolites Therapies (Merck) (NDC)	List of antimetabolites therapies		https://app.navidence.com/valuesets/4b6fed67-96b1-46c8-8aa3-d6745d6291ca		Antimetabolites Therapies (Merck)
NDC	16729001916	mycophenolate mofetil 500 MG Oral Tablet	Active since: 200907 Route: Oral Product		mycophenolate mofetil	Myfortic, Cellcept, Ceptava, Myfenax	Antimetabolites Therapies (Merck) (NDC)	List of antimetabolites therapies		https://app.navidence.com/valuesets/4b6fed67-96b1-46c8-8aa3-d6745d6291ca		Antimetabolites Therapies (Merck)
NDC	50090427500	mycophenolate mofetil 500 MG Oral Tablet	Active since: 201905 Route: Oral Product		mycophenolate mofetil	Myfortic, Cellcept, Ceptava, Myfenax	Antimetabolites Therapies (Merck) (NDC)	List of antimetabolites therapies		https://app.navidence.com/valuesets/4b6fed67-96b1-46c8-8aa3-d6745d6291ca		Antimetabolites Therapies (Merck)
NDC	50268058111	mycophenolate mofetil 500 MG Oral Tablet	Not current: 201610 to 202104 Route: Oral Product		mycophenolate mofetil	Myfortic, Cellcept, Ceptava, Myfenax	Antimetabolites Therapies (Merck) (NDC)	List of antimetabolites therapies		https://app.navidence.com/valuesets/4b6fed67-96b1-46c8-8aa3-d6745d6291ca		Antimetabolites Therapies (Merck)
NDC	50268058115	mycophenolate mofetil 500 MG Oral Tablet	Not current: 201610 to 202104 Route: Oral Product		mycophenolate mofetil	Myfortic, Cellcept, Ceptava, Myfenax	Antimetabolites Therapies (Merck) (NDC)	List of antimetabolites therapies		https://app.navidence.com/valuesets/4b6fed67-96b1-46c8-8aa3-d6745d6291ca		Antimetabolites Therapies (Merck)
NDC	51079037901	mycophenolate mofetil 500 MG Oral Tablet	Active since: 200912 Route: Oral Product		mycophenolate mofetil	Myfortic, Cellcept, Ceptava, Myfenax	Antimetabolites Therapies (Merck) (NDC)	List of antimetabolites therapies		https://app.navidence.com/valuesets/4b6fed67-96b1-46c8-8aa3-d6745d6291ca		Antimetabolites Therapies (Merck)
NDC	51079037920	mycophenolate mofetil 500 MG Oral Tablet	Active since: 200908 Route: Oral Product		mycophenolate mofetil	Myfortic, Cellcept, Ceptava, Myfenax	Antimetabolites Therapies (Merck) (NDC)	List of antimetabolites therapies		https://app.navidence.com/valuesets/4b6fed67-96b1-46c8-8aa3-d6745d6291ca		Antimetabolites Therapies (Merck)
NDC	54569662700	mycophenolate mofetil 500 MG Oral Tablet	Not current: 201602 to 201706 Route: Oral Product		mycophenolate mofetil	Myfortic, Cellcept, Ceptava, Myfenax	Antimetabolites Therapies (Merck) (NDC)	List of antimetabolites therapies		https://app.navidence.com/valuesets/4b6fed67-96b1-46c8-8aa3-d6745d6291ca		Antimetabolites Therapies (Merck)
NDC	55154538200	mycophenolate mofetil 500 MG Oral Tablet	Active since: 201304 Route: Oral Product		mycophenolate mofetil	Myfortic, Cellcept, Ceptava, Myfenax	Antimetabolites Therapies (Merck) (NDC)	List of antimetabolites therapies		https://app.navidence.com/valuesets/4b6fed67-96b1-46c8-8aa3-d6745d6291ca		Antimetabolites Therapies (Merck)
NDC	59762070201	mycophenolate mofetil 500 MG Oral Tablet	Not current: 201010 to 201901 Route: Oral Product		mycophenolate mofetil	Myfortic, Cellcept, Ceptava, Myfenax	Antimetabolites Therapies (Merck) (NDC)	List of antimetabolites therapies		https://app.navidence.com/valuesets/4b6fed67-96b1-46c8-8aa3-d6745d6291ca		Antimetabolites Therapies (Merck)
NDC	59762070203	mycophenolate mofetil 500 MG Oral Tablet	Not current: 201010 to 201901 Route: Oral Product		mycophenolate mofetil	Myfortic, Cellcept, Ceptava, Myfenax	Antimetabolites Therapies (Merck) (NDC)	List of antimetabolites therapies		https://app.navidence.com/valuesets/4b6fed67-96b1-46c8-8aa3-d6745d6291ca		Antimetabolites Therapies (Merck)
NDC	60429007001	mycophenolate mofetil 500 MG Oral Tablet	Active since: 201505 Route: Oral Product		mycophenolate mofetil	Myfortic, Cellcept, Ceptava, Myfenax	Antimetabolites Therapies (Merck) (NDC)	List of antimetabolites therapies		https://app.navidence.com/valuesets/4b6fed67-96b1-46c8-8aa3-d6745d6291ca		Antimetabolites Therapies (Merck)
NDC	60429007005	mycophenolate mofetil 500 MG Oral Tablet	Active since: 201505 Route: Oral Product		mycophenolate mofetil	Myfortic, Cellcept, Ceptava, Myfenax	Antimetabolites Therapies (Merck) (NDC)	List of antimetabolites therapies		https://app.navidence.com/valuesets/4b6fed67-96b1-46c8-8aa3-d6745d6291ca		Antimetabolites Therapies (Merck)
NDC	60505296701	mycophenolate mofetil 500 MG Oral Tablet	Active since: 200907 Route: Oral Product		mycophenolate mofetil	Myfortic, Cellcept, Ceptava, Myfenax	Antimetabolites Therapies (Merck) (NDC)	List of antimetabolites therapies		https://app.navidence.com/valuesets/4b6fed67-96b1-46c8-8aa3-d6745d6291ca		Antimetabolites Therapies (Merck)
NDC	60505296705	mycophenolate mofetil 500 MG Oral Tablet	Active since: 200907 Route: Oral Product		mycophenolate mofetil	Myfortic, Cellcept, Ceptava, Myfenax	Antimetabolites Therapies (Merck) (NDC)	List of antimetabolites therapies		https://app.navidence.com/valuesets/4b6fed67-96b1-46c8-8aa3-d6745d6291ca		Antimetabolites Therapies (Merck)
NDC	60505296707	mycophenolate mofetil 500 MG Oral Tablet	Active since: 200907 Route: Oral Product		mycophenolate mofetil	Myfortic, Cellcept, Ceptava, Myfenax	Antimetabolites Therapies (Merck) (NDC)	List of antimetabolites therapies		https://app.navidence.com/valuesets/4b6fed67-96b1-46c8-8aa3-d6745d6291ca		Antimetabolites Therapies (Merck)
NDC	60687043801	mycophenolate mofetil 500 MG Oral Tablet	Active since: 201906 Route: Oral Product		mycophenolate mofetil	Myfortic, Cellcept, Ceptava, Myfenax	Antimetabolites Therapies (Merck) (NDC)	List of antimetabolites therapies		https://app.navidence.com/valuesets/4b6fed67-96b1-46c8-8aa3-d6745d6291ca		Antimetabolites Therapies (Merck)
NDC	60687043811	mycophenolate mofetil 500 MG Oral Tablet	Active since: 201906 Route: Oral Product		mycophenolate mofetil	Myfortic, Cellcept, Ceptava, Myfenax	Antimetabolites Therapies (Merck) (NDC)	List of antimetabolites therapies		https://app.navidence.com/valuesets/4b6fed67-96b1-46c8-8aa3-d6745d6291ca		Antimetabolites Therapies (Merck)
NDC	64380072506	mycophenolate mofetil 500 MG Oral Tablet	Active since: 201311 Route: Oral Product		mycophenolate mofetil	Myfortic, Cellcept, Ceptava, Myfenax	Antimetabolites Therapies (Merck) (NDC)	List of antimetabolites therapies		https://app.navidence.com/valuesets/4b6fed67-96b1-46c8-8aa3-d6745d6291ca		Antimetabolites Therapies (Merck)
NDC	64380072507	mycophenolate mofetil 500 MG Oral Tablet	Active since: 201406 Route: Oral Product		mycophenolate mofetil	Myfortic, Cellcept, Ceptava, Myfenax	Antimetabolites Therapies (Merck) (NDC)	List of antimetabolites therapies		https://app.navidence.com/valuesets/4b6fed67-96b1-46c8-8aa3-d6745d6291ca		Antimetabolites Therapies (Merck)
NDC	67877022501	mycophenolate mofetil 500 MG Oral Tablet	Active since: 201112 Route: Oral Product		mycophenolate mofetil	Myfortic, Cellcept, Ceptava, Myfenax	Antimetabolites Therapies (Merck) (NDC)	List of antimetabolites therapies		https://app.navidence.com/valuesets/4b6fed67-96b1-46c8-8aa3-d6745d6291ca		Antimetabolites Therapies (Merck)
NDC	67877022505	mycophenolate mofetil 500 MG Oral Tablet	Active since: 201112 Route: Oral Product		mycophenolate mofetil	Myfortic, Cellcept, Ceptava, Myfenax	Antimetabolites Therapies (Merck) (NDC)	List of antimetabolites therapies		https://app.navidence.com/valuesets/4b6fed67-96b1-46c8-8aa3-d6745d6291ca		Antimetabolites Therapies (Merck)
NDC	68084017801	mycophenolate mofetil 500 MG Oral Tablet	Active since: 201002 Route: Oral Product		mycophenolate mofetil	Myfortic, Cellcept, Ceptava, Myfenax	Antimetabolites Therapies (Merck) (NDC)	List of antimetabolites therapies		https://app.navidence.com/valuesets/4b6fed67-96b1-46c8-8aa3-d6745d6291ca		Antimetabolites Therapies (Merck)
NDC	68084058801	mycophenolate mofetil 500 MG Oral Tablet	Active since: 201208 Route: Oral Product		mycophenolate mofetil	Myfortic, Cellcept, Ceptava, Myfenax	Antimetabolites Therapies (Merck) (NDC)	List of antimetabolites therapies		https://app.navidence.com/valuesets/4b6fed67-96b1-46c8-8aa3-d6745d6291ca		Antimetabolites Therapies (Merck)
NDC	68084080101	mycophenolate mofetil 500 MG Oral Tablet	Not current: 201501 to 202110 Route: Oral Product		mycophenolate mofetil	Myfortic, Cellcept, Ceptava, Myfenax	Antimetabolites Therapies (Merck) (NDC)	List of antimetabolites therapies		https://app.navidence.com/valuesets/4b6fed67-96b1-46c8-8aa3-d6745d6291ca		Antimetabolites Therapies (Merck)
NDC	68084080111	mycophenolate mofetil 500 MG Oral Tablet	Active since: 201501 Route: Oral Product		mycophenolate mofetil	Myfortic, Cellcept, Ceptava, Myfenax	Antimetabolites Therapies (Merck) (NDC)	List of antimetabolites therapies		https://app.navidence.com/valuesets/4b6fed67-96b1-46c8-8aa3-d6745d6291ca		Antimetabolites Therapies (Merck)
NDC	68382013101	mycophenolate mofetil 500 MG Oral Tablet	Active since: 200910 Route: Oral Product		mycophenolate mofetil	Myfortic, Cellcept, Ceptava, Myfenax	Antimetabolites Therapies (Merck) (NDC)	List of antimetabolites therapies		https://app.navidence.com/valuesets/4b6fed67-96b1-46c8-8aa3-d6745d6291ca		Antimetabolites Therapies (Merck)
NDC	68382013105	mycophenolate mofetil 500 MG Oral Tablet	Active since: 200910 Route: Oral Product		mycophenolate mofetil	Myfortic, Cellcept, Ceptava, Myfenax	Antimetabolites Therapies (Merck) (NDC)	List of antimetabolites therapies		https://app.navidence.com/valuesets/4b6fed67-96b1-46c8-8aa3-d6745d6291ca		Antimetabolites Therapies (Merck)
NDC	68382013110	mycophenolate mofetil 500 MG Oral Tablet	Not current: 200910 to 201909 Route: Oral Product		mycophenolate mofetil	Myfortic, Cellcept, Ceptava, Myfenax	Antimetabolites Therapies (Merck) (NDC)	List of antimetabolites therapies		https://app.navidence.com/valuesets/4b6fed67-96b1-46c8-8aa3-d6745d6291ca		Antimetabolites Therapies (Merck)
NDC	70748026201	mycophenolate mofetil 500 MG Oral Tablet	Active since: 202011 Route: Oral Product		mycophenolate mofetil	Myfortic, Cellcept, Ceptava, Myfenax	Antimetabolites Therapies (Merck) (NDC)	List of antimetabolites therapies		https://app.navidence.com/valuesets/4b6fed67-96b1-46c8-8aa3-d6745d6291ca		Antimetabolites Therapies (Merck)
NDC	70748026202	mycophenolate mofetil 500 MG Oral Tablet	Active since: 202011 Route: Oral Product		mycophenolate mofetil	Myfortic, Cellcept, Ceptava, Myfenax	Antimetabolites Therapies (Merck) (NDC)	List of antimetabolites therapies		https://app.navidence.com/valuesets/4b6fed67-96b1-46c8-8aa3-d6745d6291ca		Antimetabolites Therapies (Merck)
NDC	00004026001	mycophenolate mofetil 500 MG Oral Tablet [Cellcept]	Not current: 200706 to 200901 Active since: 200706 Route: Oral Product		mycophenolate mofetil	Myfortic, Cellcept, Ceptava, Myfenax	Antimetabolites Therapies (Merck) (NDC)	List of antimetabolites therapies		https://app.navidence.com/valuesets/4b6fed67-96b1-46c8-8aa3-d6745d6291ca		Antimetabolites Therapies (Merck)
NDC	00004026043	mycophenolate mofetil 500 MG Oral Tablet [Cellcept]	Not current: 200706 to 200901 Active since: 200706 Route: Oral Product		mycophenolate mofetil	Myfortic, Cellcept, Ceptava, Myfenax	Antimetabolites Therapies (Merck) (NDC)	List of antimetabolites therapies		https://app.navidence.com/valuesets/4b6fed67-96b1-46c8-8aa3-d6745d6291ca		Antimetabolites Therapies (Merck)
NDC	49999093730	mycophenolate mofetil 500 MG Oral Tablet [Cellcept]	Not current: 200806 to 200901 Not current: 200806 to 201902 Route: Oral Product		mycophenolate mofetil	Myfortic, Cellcept, Ceptava, Myfenax	Antimetabolites Therapies (Merck) (NDC)	List of antimetabolites therapies		https://app.navidence.com/valuesets/4b6fed67-96b1-46c8-8aa3-d6745d6291ca		Antimetabolites Therapies (Merck)
Uncoded Text		azathioprine	Other immunosuppressants		azathioprine	Azasan, Imuran, Immunoprin	Antimetabolites Therapies (Name)	List of antimetabolites therapies		https://app.navidence.com/valuesets/41e9edf0-9e8f-48d5-b441-686295eb888a		Antimetabolites Therapies (Merck)
Uncoded Text		brequinar			brequinar	Brequinar, BRQ	Antimetabolites Therapies (Name)	List of antimetabolites therapies		https://app.navidence.com/valuesets/41e9edf0-9e8f-48d5-b441-686295eb888a		Antimetabolites Therapies (Merck)
Uncoded Text		cyclophosphamide	RedInt: 120-140 mg/kg over two days Myelo: 120 mg/kg over two days in Bu4/Cy Myelo: 4.8-7.2 g/m2 over four days in CBV		cyclophosphamide	Lyophilized, Cytoxan, Neosar, Cytoxan Lyophilized, Endoxan, Procytox, Revimmune, Cycloblastin	Antimetabolites Therapies (Name)	List of antimetabolites therapies		https://app.navidence.com/valuesets/41e9edf0-9e8f-48d5-b441-686295eb888a		Antimetabolites Therapies (Merck)
Uncoded Text		leflunomide	Dihydroorotate dehydrogenase (DHODH) inhibitors		leflunomide	Avrava, Arava	Antimetabolites Therapies (Name)	List of antimetabolites therapies		https://app.navidence.com/valuesets/41e9edf0-9e8f-48d5-b441-686295eb888a		Antimetabolites Therapies (Merck)
[truncated: 30,568 more rows]
